# Supplementary material for: A systematic review and meta‐analysis of studies that have evaluated the role of mitochondrial function and iron metabolism in frailty
Source: Clin Transl Sci. 2021 Jul 9;14(6):2370–8. doi: 10.1111/cts.13101 (PMC8604243; doi:10.1111/cts.13101)
Supplement: Supplementary file 3 — File S3 [file CTS-14-2370-s006.xlsx]

## Sheet: studies summary
Study	Title	Journal	Main findings	Species	Frailty assesment type	Frail sample size	Control sample size	Risk of bias category	Mitochondrial function and iron metabolism measurements examined for our review	Mean of frail subjects	SD of frail subjects	Mean of control subjects	SD of control subjects
Achin et al. 2018	Behavioral assessment and blood oxidative status of aging sprague dawley rats through a longitudinal analysis	Current Aging Science	The level of DNA damage and catalase activity increased with increasing age while levels of malondialdehyde, plasma carbonyl content and SOD activity decreased with age in rats.	rat	Frailty assumed based on age	10	10		catalase activity	52.82	16.53	36.11	13.34
									GPX activity	29.18	10.65	29.01	7.71
									SOD activity (total SOD)	2.74	2.37	15.7	10.9
									protein carbonyls	0.16	0.03	0.51	0.18
Altun et al. 2007	Iron load and redox stress in skeletal muscle of aged rats	Muscle and Nerve	Tissue iron levels and transferrin levelswere elevated in senescent rats. Proteins involved in redox homeostasis showed a complex pattern of changes with increased SOD1 and decreased SOD2.	rat	Frailty assumed based on age	10	10		SOD2 protein expression	46.63	19.12	100	24.85
									SOD1 protein expression	166.57	25.2	100	20.22
Andreux et al. 2018	Mitochondrial function is impaired in the skeletal muscle of pre-frail elderly	Nature Scientific Reports	In pre-frail subjects, phosphocreatine recovery was impaired and mitochondrial respiratory complex protein and activity levels were significantly lower when compared with active elderly. Mitochondrial genes were also significantly down-regulated in muscle of pre-frail.	human	Fried frailty index	11	11	low risk of bias	mtDNA/nuclear DNA ratio	29.92	13.49	40.71	13.49
									Activity of respiratory complex II	1.96	0.89	3.9	2.35
									Activity of respiratory complex I	0.47	0.33	0.66	0.19
									Complex IV protein expression	0.18	0.09	0.32	0.1
									Complex V protein expression	0.18	0.09	0.34	0.03
									Activity of respiratory complex IV	0.11	0.06	0.24	0.09
									31P-MRS phosphocreatine recovery rate	40.85	10.81	29.38	3.78
									Complex I protein expression	0.046	0.036	0.102	0.011
Arai et al. 2001	Lipoprotein metabolism in Japanese centenarians: effects of apolipoprotein E polymorphism and nutritional status	Journal of the American Geriatrics Society	Low levels of apo B–containing lipoproteins attributable to a genetic cause may be advantageous for longevity. Lipoprotein profiles in centenarians were consistently related to the subjects' nutritional status, inflammation markers, and apo E polymorphisms.	human	Frailty assumed based on age	75	73	low risk of bias	transferrin (in serum)	209	49	268	38
Arinzon et al. 2005	Functional recovery after hip fracture in old-old elderly patients	Archives of gerontology and geriatrics	The waiting time to surgery and mean length of stay in orthopedic ward were longer in old-old patientsthan in young elderly. Old-old patients suffered more from depressed mood, cognitive impairement, pain,malnutrition and inflammation. Age is an indicator of frailty and determinate functional recovery after hip fracture.	human	Frailty assumed based on age and sedentary lifestyle/ immobilisation	46	56	low risk of bias	transferrin (in serum)	168.64	29.02	178.82	31.37
Ascenzi et al. 2019	Effects of IGF-1 isoforms on muscle growth and sarcopenia	Aging Cell	The local expression of either IGF-1Ea or IGF-1Eb was protective against age-related loss of muscle mass, activated autophagy/lysosome system and increased PGC1-α expression, modulating mitochondrial function, ROS detoxification, and the basal inflammatory state. Morphological integrity of neuromuscular junctions was maintained in MLC/IGF-1Ea and 1Eb mice during aging.	mice	Frailty assumed based on age	5	5		PGC‐1α gene expression	1.49	0.26	1.26	0.52
									Mfn2 gene expression	1.12	0.28	0.95	0.2
									LC3 protein expression	0.75	0.2	0.93	0.18
									AMPK protein expression	0.8	0.14	0.75	0.18
Bahreinipour et al. 2018	Mild aerobic training with blood flow restriction increases the hypertrophy index and MuSK in both slow and fast muscles of old rats: Role of PGC-1α	Life Sciences	Hypertrophy index and the expression of MuSK and PGC-1α proteins were enhanced in soleus and EDL muscles of blood flow restriceted execrcised rats in comparison with control groups.	rat	Frailty assumed based on age and sedentary lifestyle/ immobilisation	8	8		PGC-1 protein expression	1.06	0.05	1.18	0.08
Barani at al. 2003	Age-related changes in the mitotic and metabolic characteristics of muscle-derived cells	Journal of Applied Physiology	Changes in muscle cell activation occur with aging and may contribute to the accumulation of incomplete repair and regeneration and the loss of skeletal muscle mass and function.	rat	Frailty assumed based on age	5	5		caspase 3 activity	9.72	1.12	10.93	2.32
									citrate synthase activity	482.1	88.4	158.4	64
Beltran Valls et al. 2016	Protein carbonylation and heat shock proteins in human skeletal muscle: relationships to age and sarcopenia	Journals of Gerontology Series A-Biological Sciences & Medical Sciences	Mitochondrial protein carbonylation increases moderately with age, and this increase may impact upon skeletal muscle function, but is not a hallmark of sarcopenia.	human	Frail because have sarcopenia/muscle atrophy	8	8	low risk of bias	protein carbonyls	1.45	0.96	1.65	0.98
									HSP70 protein expression	1.21	0.28	1	0.28
Betik et al. 2009	Exercise training from late middle age until senescence does not attenuate the declines in skeletal muscle aerobic function	American Journal of Physiology - Regulatory Integrative and Comparative Physiology	Treadmill training from late middle age into senescence had significant benefits on running capacity, survival, and body fat but it did not prevent the declines in muscle mass, muscle aerobic capacity, or mitochondrial enzyme activities, revealing a markedly diminished plasticity of the aerobic machinery in response to endurance exercise at advanced age.	rat	Frailty assumed based on age and sedentary lifestyle/ immobilisation	33	24		Activity of respiratory complex IV	688.15	340.93	575.17	245.92
									VO2 max (whole body)	212.16	222.02	209.82	87.94
									PGC-1 protein expression	1.13	2.06	1	1.24
									citrate syntahase protein expression	0.59	0.63	0.87	0.63
									citrate synthase activity	877.78	289.87	1008.04	632.04
Bourdel-Marchasson et al. 2007	Muscle phosphocreatine post-exercise recovery rate is related to functional evaluation in hospitalized and community-living older people	The Journal of Nutrition, Health & Aging	In multiple linear regression, longer time on the get-up-and-go test was independently associated with lower values of ViPCr. For all subjects ViPCr was negatively correlated with the ADL score.	human	Fried frailty index	25	26	low risk of bias	31P-MRS phosphocreatine recovery rate	0.21	0.14	0.38	0.17
Brioche et al. 2014	Growth hormone replacement therapy prevents sarcopenia by a dual mechanism: improvement of protein balance and of antioxidant defenses	Journals of Gerontology Series A-Biological Sciences & Medical Sciences	Lean body mass, IGF-1 levels, skeletal muscle protein synthesis and mitochondrial biogenesis pathways were increased while the oxidative damage, an induction of antioxidant enzymes, levels of inhibitory factors of skeletal muscle regeneration and protein degradation were lower in the old animals treated with growth hormone when compared to control.	rat	Frailty assumed based on age	20	10		protein carbonyls	117.99	3.74	100	0.79
									NRF‐1 protein expression	89.92	5.03	100	8.08
									PGC-1 protein expression	87.95	7.66	100	4.27
									IGF-1 (in serum)	590	70	1103	61
									citrate synthase activity	51.97	20.08	100	30.19
Bunout et al. 2009	Relationship between protein and mitochondrial DNA oxidative injury and telomere length and muscle loss in healthy elderly subjects	Archives of Gerontology and Geriatrics	In fat free mass maintainers, losers and young controls, the ratio of mtDNA to nDNA was 2.1, 1.5 and 18.6, respectively. 4HNE deposition was 5.9, 4.9 and 3.4 gold particles/μm2, respectively. Telomere length, expressed as T/S ratio, was 0.06, 0.06 and 0.34, respectively.	human	Frail because have sarcopenia/muscle atrophy	21	33	low risk of bias	IGF-1 (in serum)	37.4	37.3	27.7	34.2
Campbell et al. 2019	Improving mitochondrial function with SS-31 reverses age-related redox stress and improves exercise tolerance in aged mice	Free Radical Biology & Medicine	The shift of redox homeostasis due to mitochondrial oxidant production in aged muscle is a key factor in energetic defects and exercise intolerance. Treatment with SS-31 restores redox homeostasis, improves mitochondrial quality, and increases exercise tolerance without an increase in mitochondrial content.	mice	Frailty assumed based on age	9	9		Complex I protein expression	0.04	0.02	0.021	0.007
									P/O ratio	1.07	0.36	1.7	0.56
									state 3 oxygen consumption (MG)	0.52	0.09	0.8	0.12
									Complex V protein expression	0.17	0.05	0.1	0.05
									Complex II protein expression	0.17	0.07	0.19	0.05
									state 4 oxygen consumption (MG)	0.09	0.03	0.12	0.03
									Complex III protein expression	0.08	0.02	0.22	0.05
									Complex IV protein expression	0.056	0.01	0.03	0.026
									ROS in respiration (state 3)	0.00139	0.000917	0.00109	0.000411
									ROS in respiration (state 4)	0.00106	0.000569	0.000894	0.000316
									ATP amount	7.55	0.52	11	0.68
									citrate synthase activity	103.32	38.22	76.54	35.16
									Hemoglobin	0.048	0.04	0.058	0.02
Capel et al. 2004	Differential variation of mitochondrial H2O2 release during aging in oxidative and glycolytic muscles in rats	Mechanisms of Ageing and Development	In tibialis anterior, glutamate/malate or succinate supported ROS release was unchanged with age. ROS generators were complexes I and III. Mitochondrial carbonyl content remained stable during aging. Tibialis anterior total SOD (+17%), catalase (+84%), and GPX (-17%) activities varied significantly with age but Mn-SOD was unchanged, suggesting an increase in cytosolic ROS production.	rat	Frailty assumed based on age	6	6		protein carbonyls	644.79	102.53	683.25	116.37
									state 3 oxygen consumption (MG)	228.4	80.1	200.5	53.4
									ROS in respiration (state 4)	184.09	85.87	59.29	39.75
									GPX activity	44.24	2.76	53.35	6.51
									state 4 oxygen consumption (MG)	28.3	6.61	26.7	5.63
									catalase activity	3.7	1.69	2.02	0.48
									SOD activity (total SOD)	2.72	0.12	2.34	0.12
									SOD activity (mn SOD)	0.25	0.07	0.29	0.01
Chabi et al. 2008	Mitochondrial function and apoptotic susceptibility in aging skeletal muscle	Aging Cell	Muscle mass, maximal force production, PGC-1 protein levels and mitochondrial content were significantly lower while contractile activity fatigability, basal rates of release of cytochrome c and endonuclease G and OGG1 enzyme activitywas increased in the old group. Enzyme activities and glutamate-induced oxygen consumption rates in mitochondria were similar between age groups. Mitochondrial ROS p…	rat	Frailty assumed based on age	11	11		state 3 oxygen consumption (MG)	133.7	62.22	180.9	82.02
									state 4 oxygen consumption (MG)	21.7	18.1	25	19.8
									ROS in respiration (state 3)	9.78	4.57	5.98	3.09
									Tfam protein expression	1.43	0.36	1.03	0.33
									Activity of respiratory complex IV	0.6	0.28	0.63	0.28
									PGC-1 protein expression	0.127	0.04	0.357	0.17
									citrate synthase activity	50.3	11.59	44	9
Chen et al. 2019	Lactobacillus paracasei PS23 decelerated age-related muscle loss by ensuring mitochondrial function in SAMP8 mice	Aging	Compared to the control group, the non-aging and PS23 mice exhibited higher mitochondrial function, IL10, antioxidant enzymes, and protein uptake. Moreover, inflammatory cytokines and ROS were lower in the non-aging and PS23 groups than the control group. LPPS23 extenuated sarcopenia progression during aging by preserving the mitochondrial function via reducing age-related inflammation and ROS an…	mice	Gnetically modified frailty model	6	6		SOD1 gene expression	14.32	4.01	1.09	0.58
									PGC‐1α gene expression	2.72	0.51	1.01	0.22
									mtDNA copy number	1	0.09	1.77	0.24
									TFAM gene expression	1	0.41	12.6	2.1
									NRF-1 gene expression	1	0.79	12.07	4.65
Chen Scarabelli et al. 2008	Oral administration of amino acidic supplements improves protein and energy profiles in skeletal muscle of aged rats: elongation of functional performance and acceleration of mitochondrial recovery in adenosine triphosphate after exhaustive exertion	American Journal of Cardiology	Nutritional supplementation with oral amino acids improved protein and energy profiles in the gastrocnemius of treated rats, enhancing functional performance and accelerating high-energy phosphate recovery after exhaustive exertion.	rat	Frailty assumed based on age	24	24		ATP amount	0.74	0.31	1.41	0.62
Crupi et al. 2018	Oxidative muscles have better mitochondrial homeostasis than glycolytic muscles throughout life and maintain mitochondrial function during aging	Aging	Oxidative muscles are protected from mitochondrial aging, probably due to better mitochondrial homeostasis ab initio and aging-associated changes in fiber composition. Exercise training aimed at enriching oxidative fibers may be valuable in preventing mitochondria-related aging and its contribution to sarcopenia.	mice	Frailty assumed based on age	4	4		Complex I protein expression	0.89	0.14	1	0.16
									Mfn2 gene expression	5.45	3.11	1	0.14
									PGC-1 protein expression	2.62	0.34	1	0.21
									Complex IV protein expression	2.38	0.39	1.66	0.38
									Complex II protein expression	1.39	0.6	1	0.48
									Opa1 protein expression	1.25	0.07	1	0.16
									Complex III protein expression	0.97	0.16	1	0.06
Darvin et al. 2014	Plasma protein biomarkers of the geriatric syndrome of frailty	Journals of Gerontology Series A-Biological Sciences & Medical Sciences	Higher levels of transferrin, fibrinogen, and interleukin-6 were associated with frailty status in this sample even after adjustment for age and sex. Haptoglobin did not differ by frailty status.	human	Fried frailty index	12	23	low risk of bias	transferrin (in serum)	58.3	10.2	43.4	11.4
Davizon-Castillo et al. 2019	TNF-a–driven inflammation and mitochondrial dysfunction define the platelet hyperreactivity of aging	Blood	TNF-α critically regulates megakaryocytes resident in the bone marrow niche and aging-associated platelet hyperreactivity and thrombosis.	mice	Frailty assumed based on age	14	14		ATP amount	5.71	0.52	4.61	0.76
									Hemoglobin	14.09	1.81	16.06	0.73
Del Campo et al. 2018	Muscle function decline and mitochondria changes in middle age precede sarcopenia in mice	Aging	A fusion-like phenotype of mitochondria, together with a change in orientation perpendicular to the fiber axis and an increase in the contact area between sarcoplasmic reticulum and mitochondria was evident in the adult group compared to juvenile and older groups. Together with the morphological changes, mitochondrial Ca2+ resting levels were reduced at age 10-14 months and significantly increase…	mice	Frailty assumed based on age	3	3		mitochondria number	47.4	5.31	92.92	5.49
									mitochondrial volume density	2.21	0.15	3.99	0.18
									DRP1 gene expression	0.62	0.17	1.3	0.57
									Mfn2 gene expression	0.56	0.08	1.13	0.31
									Opa1 gene expression	0.49	0.12	1.08	0.14
									Mfn1 gene expression	0.42	0.12	0.83	0.45
									mitochondrial size	0.05	0.003	0.043	0.002
Derbré et al. 2012	Age associated low mitochondrial biogenesis may be explained by lack of response of PGC-1α to exercise training	Age	In aged rats, exercise-induced expression of PGC-1α, NRF-1 and of cytochrome C were reduced. Thus muscle mitochondriogenesis, which is activated by exercise training in young animals, is not in aged or PGC-1α KO ones. Other stimuli to increase PGC-1α synthesis apart from exercise training, namely cold induction or thyroid hormone treatment, were effective in young rats but not in aged ones.	rat	Frailty assumed based on age	6	6		NRF-1 gene expression	100	38.7	146.45	33.55
DeRuisseau et al. 2013	Aging-related changes in the iron status of skeletal muscle	Experimental Gerontology	This study confirms that the elevated non-heme iron concentration in old age is largely due to the loss in muscle mass. The increased muscle iron content during aging does not appear to associate with cytosolic ferritin storage.	rat	Frailty assumed based on age	10	10		non-heme iron (tissue)	1192.25	328.68	348.5	51.54
Dillon et al. 2012	Increased mitochondrial biogenesis in muscle improves aging phenotypes in the mtDNA mutator mouse	Human Molecular Genetics	Increased expression of PGC-1α in the muscle of mutator mice increased mitochondrial biogenesis and function and also improved the skeletal muscle and heart phenotypes of the mice. Deep sequencing analysis of their mtDNA showed that the increased mitochondrial biogenesis did not reduce the accumulation of mtDNA mutations but rather caused a small increase.	mice	Gnetically modified frailty model	4	4		Activity of respiratory complex IV	36.95	7.24	69.56	11.6
									Activity of respiratory complex I	10.91	5.52	17.69	4.64
									Activity of respiratory complex III	9.05	4.72	12.65	3.3
									Complex III protein expression	8.61	4.5	13.08	8.84
									Complex V protein expression	5.64	2.29	9.29	3.3
									PGC-1 protein expression	3.67	0.2	4.68	0.7
									Complex II protein expression	3.52	1.06	6.49	2.6
									Complex IV protein expression	2.01	1.47	5.46	1.94
									PGC‐1α gene expression	1.57	0.56	1.04	0.54
									mtDNA copy number	0.35	0.12	1	0.06
									citrate synthase activity	321.98	120.42	413.61	136.12
									Complex I protein expression	1.05	0.32	3.41	1.52
Dirks et al. 2002	Apoptosis in skeletal muscle with aging	American Journal of Physiology - Regulatory Integrative & Comparative Physiology	Apoptosis in the gastrocnemius muscle was increased by 50% in the old rats compared with the adult animals. Furthermore, there was a significant correlation between cytosolic cytochrome c and caspase-3 activity, although neither increased significantly with age. Furthermore, there was a significant correlation between caspase-3 activity and apoptosis in the old rats only. Mitochondrial Bcl-2 and …	rat	Frailty assumed based on age	8	8		caspase 3 activity	576	170.55	508	122.75
									Bcl-2 protein expression	0.36	0.02	0.37	0.02
									BAX protein epxression	0.22	0.05	0.25	0.03
									citrate synthase activity	0.15	0.02	0.13	0.05
									apoptotic index	0.32	0.06	0.21	0.03
Dirks et al. 2004	Aging and lifelong calorie restriction result in adaptations of skeletal muscle apoptosis repressor, apoptosis-inducing factor, X-linked inhibitor of apoptosis, caspase-3, and caspase-16	Free Radical Biology & Medicine	Calorie restriction is able to lower the apoptotic potential in aged skeletal muscle by altering several key apoptotic proteins toward cellular survival, thereby reducing the potential for sarcopenia.	rat	Frailty assumed based on age	8	11		caspase 3 protein expression	229.13	73.82	100	35.62
									XIAP protein expression	129.74	22.37	100	7.32
									caspase 3 activity	20.82	13.12	21.46	8.92
									apoptotic index	1.72	0.25	1.21	0.19
									caspase 9 protein expression	91.11	2.43	100	9.02
Distefano et al. 2017	Physical activity unveils the relationship between mitochondrial energetics, muscle quality and physical function in older adults	Journal of Cachexia, Sarcopenia and Muscle	Daily physical activity energy expenditure, mitochondrial respiration, maximum mitochondrial capacity, P/O ratio and exercise efficiency was significantly lower in old sedentary subjects, compared with young and old active groups. Time to complete the stair climb and repeated chair stand tests were significantly greater for OS. <aximum mitochondrial capacity was related to muscle contractile perf…	human	Fried frailty index	19	10	low risk of bias	state 3 oxygen consumption (MG)	57.63	14.9	79.37	21.6
									state 4 oxygen consumption (MG)	4.96	9.2	9.37	6.1
									mtROS production	3.27	3.74	1.92	1.07
									Complex II protein expression	1.58	0.56	3.16	1.04
									Complex III protein expression	0.99	0.52	2.38	0.6
									Complex V protein expression	0.73	0.39	1.12	0.25
									Complex IV protein expression	0.57	0.43	1.56	0.6
									P/O ratio	0.009	0.004	0.015	0.003
									31P-MRS phosphocreatine recovery rate	50.03	3.07	27.14	4.25
									Complex I protein expression	0.79	0.87	2.64	0.94
Donoghue et al. 2010	DIGE analysis of rat skeletal muscle proteins using nonionic detergent phase extraction of young adult versus aged gastrocnemius tissue	Journal of Proteomics	The majority of proteins altered in ageing were involved in mt metabolism, glycolysis, metabolic transport, regulatory processes, cellular stress response, detoxification and muscle contraction.	rat	Frailty assumed based on age	5	5		Complex V protein expression	333.45	31.83	104.15	91.14
									Complex II protein expression	333.1	143.46	100	67.9
Drummond et al. 2014	Downregulation of E3 ubiquitin ligases and mitophagy-related genes in skeletal muscle of physically inactive, frail older women: a cross-sectional comparison	The journals of gerontology. Series A, Biological sciences and medical sciences	AMPK alpha (Thr172) was increased, and FOXO3A gene expression was lower in inactive frail older women. Foxo3a (Ser253), Beclin1 (Ser93/96), and VPS34 protein expression were not different between the groups. Nedd4, MuRF1, MAFbx, Beclin1, autophagy-related-7, BNIP3, DRP1, and PARKIN were lower in inactive frail older women. Autophagy/mitophagy markers were positively correlated with the 6-minute w…	human	Other geriatric assessment	7	7	low risk of bias	NRF-1 gene expression	0.71	0.23	1	0.37
									Beclin1 protein expression	3.84	1.26	4.32	1.66
									FOXO3a protein expression	2.61	1.08	1.5	1.03
									Mfn2 gene expression	0.77	0.29	1.12	0.63
									DRP1 gene expression	0.64	0.31	1	0.23
									BNIP3 gene expression	0.61	0.37	1	0.18
									MURF1 gene expression	0.59	0.21	1.08	0.42
									AMPK protein expression	2.37	0.71	1.55	0.66
									Parkin protein expression	0.69	0.26	1	0.55
Faitg et al. 2019	Effects of Aging and Caloric Restriction on Fiber Type Composition, Mitochondrial Morphology and Dynamics in Rat Oxidative and Glycolytic Muscles	Frontiers in Physiology	Calorie restriction attenuates the decline in the muscle-to-body-weight ratio, fragmentation of mitochondria in soleus and prevented the effects of aging on fiber type composition. However, it had only marginal effects on gastrocnemius mt morphology. In the soleus, DRP1 content was higher in old vs young while Mfn2 content was higher. In the gastrocnemius, Mfn2, Drp1, and Fis1 contents were highe…	rat	Frailty assumed based on age	4	9		DRP-1 protein expression	353.09	322.88	100	45
									Mfn2 protein epxression	231.36	229.64	100	78.12
									FIS1 proteins expression	85.46	43.18	100	57.39
									Complex II protein expression	74.88	0.94	100	9.21
									mitochondrial volume density	6.51	0.76	6.89	4.65
Figueiredo et al. 2009	Impact of lifelong sedentary behavior on mitochondrial function of mice skeletal muscle	Journals of Gerontology - Series A Biological Sciences and Medical Sciences	Lifelong sedentary behavior has a negative impact on the age-related loss of skeletal muscle mass and on the isolated mitochondrial function of mixed skeletal muscle of mice, which is associated with an increased oxidative damage to mitochondrial biomolecules.	mice	Frailty assumed based on age	8	10		protein carbonyls	331.19	103.67	100	33.94
									state 3 oxygen consumption (MP)	114.5	10.9	241.8	22.5
									state 4 oxygen consumption (MP)	30.7	3.7	28.9	3.2
									mitochondria number	3.47	0.67	2.36	1.05
									citrate synthase activity	12215.9	1151.3	8624.4	1388.4
Fontana et al. 2013	Identification of a metabolic signature for multidimensional impairment and mortality risk in hospitalized older patients	Aging Cell	Frailty and mortality rate were positively associated with chronic inflammation and with a down-regulation of multiple endocrine factors. Of the 17 biomarkers examined, blood levels of IGF-1, triiodothyronine, C-reactive protein, erythrocyte sedimentation rate, white blood cell and lymphocyte counts, iron, albumin, total cholesterol, and LDL-c were significantly associated with both MPI severity …	human	Other geriatric assessment	192	201	low risk of bias	Hemoglobin	11.97	2.09	12.94	2.01
Fried et al. 2009	Nonlinear multisystem physiological dysregulation associated with frailty in older women: Implications for etiology and treatment	Journals of Gerontology - Series A Biological Sciences and Medical Sciences	The likelihood of frailty increases nonlinearly in relationship to the no. of physiological abnormal systems. No. of abnormal systems is more predictive than the individual abnormal system.	human	Fried frailty index	90	284	low risk of bias	IGF-1 (in serum)	98.3	1.5	114	1.6
									Hemoglobin	12.6	1.1	13.2	1.1
Garcia-Valles et al. 2013	Life-long spontaneous exercise does not prolong lifespan but improves health span in mice	Longevity and Healthspan	Life-long spontaneous exercise does not prolong lifespan but improves healthspan in mice. Exercise is an intervention that delays age-associated frailty, enhances function and can be translated into the clinic	mice	Frailty assumed based on age and sedentary lifestyle/ immobilisation	72	72		protein carbonyls	124.2	38.83	138.72	28.27
									SOD2 gene expression	103.43	12.67	112.19	26.52
									GPX protein expression	81.78	39.59	85.4	27.95
									PGC-1 protein expression	77.97	6.31	63.24	7.97
									GPX activity	2.03	0.27	2.01	0.53
									SOD activity (mn SOD)	0.29	0.05	0.09	0.02
Gaugler et al. 2011	PKB signaling and atrogene expression in skeletal muscle of aged mice	Journal of Applied Physiology	PKB activity, PKB-α and PKB-β levels and phosphorylation of FOXO3a were significantly higher, while Bcl-2, Bnip3 and Gabarap1 leves were decreased in muscles of aged mice. The rate of contractile protein degradation and the Atrogin-1 and MuRF-1 levels were similar in both groups.	mice	Frailty assumed based on age	8	8		FOXO3a protein expression	103.73	20.31	100	16.65
									MURF1 gene expression	0.734	0.48	1.13	0.56
									BNIP3 gene expression	0.54	0.08	0.78	0.14
Gill et al. 2018	PGC-1α regulates mitochondrial calcium homeostasis, SR stress and cell death to mitigate skeletal muscle aging	Aging Cell	PGC-1α overexpression improves mt dynamics and calcium buffering in an ERRα dependent manner. Sarcoplasmic reticulum stress is attenuated by PGC-1α and it prevents tubular aggregate formation and cell death pathway activation in old muscle. The pro-apoptotic effects were blunted by PGC-1α in muscle cells. Accordingly, mice with muscle-specific gain-of-function and loss-of-function of PGC-1α exhib…	mice	Gnetically modified frailty model	6	6		DRP1 gene expression	1.12	0.17	1.09	0.25
									Mfn2 gene expression	0.8	0.07	0.76	0.09
									Opa1 gene expression	0.67	0.09	0.66	0.04
									Mfn1 gene expression	0.6	0.04	0.81	0.19
									VDAC protein expression	0.57	0.04	0.47	0.09
Gram et al. 2015	Skeletal muscle mitochondrial H2 O2 emission increases with immobilization and decreases after aerobic training in young and older men	Journal of Physiology	Immobilization decreased ATP generating respiration using pyruvate and malate and increased H2O2 emission using both pyruvate and malate and succinate + rotenone similarly in young and older men. Both were restored to baseline after the training period. Furthermore, MnSOD and catalase content increased with endurance training. The young men had a higher leak respiration at inclusion using pyruvat…	human	Frailty assumed based on age and sedentary lifestyle/ immobilisation	15	17	low risk of bias	SOD1 protein expression	1.21	0.5	1.24	0.61
									ROS in respiration (state 4)	680.41	337.1	587.32	312.03
									state 3 oxygen consumption (MP)	274.25	59.64	298.57	56.81
									ROS in respiration (state 2)	150.61	52.75	161.96	56.19
									ROS in respiration (state 3)	142.28	52.16	197.54	84.23
									VO2 max (whole body)	31.8	5.8	47.5	5.77
									state 4 oxygen consumption (MP)	14.11	5.73	15.66	6.39
									catalase protein expression	1.09	0.92	1.09	0.94
									GPX protein expression	1.03	0.65	1.84	1.31
									SOD2 protein expression	0.89	0.15	1.03	0.2
Halon-Golabek et al. 2018	hmSOD1 gene mutation-induced disturbance in iron metabolism is mediated by impairment of Akt signalling pathway	Journal of Cachexia, Sarcopenia and Muscle	Impairment of insulin signalling and iron metabolism in the skeletal muscle precedes muscle atrophy and is mediated by changes in Akt/FOXO3a signalling pathways	rat	Gnetically modified frailty model	5	5		FOXO3a protein expression	1.49	0.38	1	0.04
Hiona et al. 2010	Mitochondrial DNA mutations induce mitochondrial dysfunction, apoptosis and sarcopenia in skeletal muscle of mitochondrial DNA mutator mice	PLoS ONE	Mutations in mtDNA can be causal in sarcopenia by affecting the assembly of functional ETC complexes, the lack of which provokes a decrease in oxidative phosphorylation, without an increase in oxidative stress, and ultimately, skeletal muscle apoptosis and sarcopenia	mice	Gnetically modified frailty model	7	7		Complex III protein expression	32086.2	12282.9	51008.8	8706.87
									Complex II protein expression	28716.5	18210.5	20761.6	10299.4
									Activity of respiratory complex I	26148.6	6465.66	39980.4	5819.11
									Complex V protein expression	18343.2	702.66	19822.5	2774
									Complex IV protein expression	2538.81	1449.71	5068.49	1280.54
									Activity of respiratory complex IV	440.37	261.92	363.96	53.89
									Activity of respiratory complex V	384.67	46.61	436.01	253.43
									Activity of respiratory complex II	163.23	68.02	312.98	311.16
									caspase 3 activity	57.45	6.79	43.03	8.45
									caspase 9 activity	45.2	5.24	35.51	6.4
									state 3 oxygen consumption (MP)	38.93	19.36	68.58	16.41
									state 4 oxygen consumption (MP)	11.86	3.25	12.69	4.1
									catalase gene expression	1.07	0.15	1.23	0.31
									SOD2 gene expression	0.69	0.23	0.82	0.29
									Complex I gene expression	0.45	0.06	1.1	0.17
									ROS in respiration (state 4)	0.39	0.11	0.62	0.23
									Complex I protein expression	26267.6	4788.74	40000	4225.34
Hofer et al. 2008	Increased iron content and RNA oxidative damage in skeletal muscle with aging and disuse atrophy	Experimental Gerontology	RNA oxidation, possibly mediated by increased non-heme iron, might contribute to muscle atrophy due to disuse particularly in aged muscle.	rat	Frailty assumed based on age	6	6		non-heme iron (tissue)	30.53	9.3	12.95	8.08
Hong et al. 2019	Relationship between nutritional status and frailty in hospitalized older patients	Clinical Interventions In Aging	Hospitalized older patients with better nutritional status and higher levels of TFN, TP, and ALB were less likely to develop into frailty.	human	Fried frailty index	159	140	high risk of bias	transferrin (in serum)	2.06	0.26	2.37	0.3
									Hemoglobin	117.33	11.83	125.45	8.73
Horii et al. 2018	Resistance training prevents muscle fibrosis and atrophy via down-regulation of C1q-induced Wnt signaling in senescent mice	FASEB Journal	Resistance training ameliorated muscle fibrosis and atrophy in aged mice and attenuated activation of muscle Wnt signaling. During muscle regeneration after injury we observed a reduction in circulating C1q levels, the inhibition of muscle fibrosis and repair, and decreased activation of muscle β-catenin in trained aged mice. These effects were cancelled by a single preadministration of exogenous…	mice	Gnetically modified frailty model	10	10		MURF1 gene expression	1.47	0.34	1	0.03
Huang et al. 2019	Nrf2 deficiency exacerbates frailty and sarcopenia by impairing skeletal muscle mitochondrial biogenesis and dynamics in an age-dependent manner	Experimental Gerontology	Nrf2 deficiency exacerbated frailty and sarcopenia during aging, at least partially by impairing skeletal muscle mitochondrial biogenesis and dynamics in an age-dependent manner.	mice	Gnetically modified frailty model	4	4		Complex II protein expression	68.14	8.67	120.05	6.65
									mitochondria number	19.12	6.56	35.62	5.8
									DRP-1 protein expression	0.74	0.2	1	0.13
									Opa1 protein expression	0.59	0.11	1	0.42
									PGC-1 protein expression	0.49	0.08	1	0.2
									DRP1 gene expression	0.44	0.12	0.82	0.18
									mtDNA/nuclear DNA ratio	0.39	0.12	0.6	0.08
									Opa1 gene expression	0.32	0.14	0.63	0.1
									PGC‐1α gene expression	0.3	0.06	0.6	0.08
									Mfn1 gene expression	0.29	0.08	0.63	0.14
									NRF-1 gene expression	0.26	0.14	0.56	0.08
									TFAM gene expression	0.26	0.12	0.69	0.24
									Mfn2 gene expression	0.16	0.04	0.41	0.1
Ibebunjo et al. 2013	Genomic and proteomic profiling reveals reduced mitochondrial function and disruption of the neuromuscular junction driving rat sarcopenia	Molecular & Cellular Biology	Mitochondrial energy metabolism pathway genes were the most downregulated and most significantly correlated with sarcopenia. Perturbed as well were genes/pathways associated with neuromuscular junction patency, protein degradation and inflammation.	rat	Frailty assumed based on age	6	6		Complex I gene expression	0.36	0.02	1	0.06
									DRP1 gene expression	0.32	0.02	1	0.02
									Opa1 gene expression	0.3	0.02	1	0.04
									PGC‐1α gene expression	0.26	0.04	0.91	0.04
									Mfn1 gene expression	0.26	0.02	1	0.04
									Mfn2 gene expression	0.25	0.02	1	0.04
									Activity of respiratory complex IV	0.08	0.006	0.12	0.02
									Activity of respiratory complex I	0.019	0.002	0.029	0.006
									Activity of respiratory complex II	0.019	0.002	0.029	0.0008
									citrate synthase activity	0.033	0.02	0.055	0.02
Inoue et al. 2017	Exercise restores muscle stem cell mobilization, regenerative capacity and muscle metabolic alterations via adiponectin/AdipoR1 activation in SAMP10 mice	Journal of Cachexia, Sarcopenia and Muscle	Exericise training can improve aging-related impairments of bone marrow-derived muscle stem cells regenerative capacity and muscle metabolic alterations via an AMPK-dependent mechanism that is mediated by an adiponectin/AdipoR1 axis in SAMP10 mice.	mice	Gnetically modified frailty model	5	5		FOXO3a protein expression	10393.7	2112.81	30354.3	2641.02
									Bcl-2 protein expression	501.13	202.48	1222.15	216.96
									PGC‐1α gene expression	0.05	0.04	1.12	0.93
									AMPK protein expression	7892.23	1063.11	28145.8	7867.12
Jang et al. 2010	Increased superoxide in vivo accelerates age-associated muscle atrophy through mitochondrial dysfunction and neuromuscular junction degeneration	FASEB Journal	Sod1(-/-) mice display characteristics of normal aging muscle in an accelerated manner and we propose that the superoxide-induced neuromuscular junction degeneration and mitochondrial dysfunction are potential mechanisms of sarcopenia.	mice	Gnetically modified frailty model	6	6		mtROS production	1023.02	269.62	582.73	89.87
									ROS in respiration (state 4)	93.13	18.81	47.96	7.69
									caspase 3 activity	23.73	1.98	16.34	2.22
									cytochrome c release	1.12	0.22	1	0.02
									AIF release	1.04	0.07	1	0.02
Jang et al. 2012	Dietary restriction attenuates age-associated muscle atrophy by lowering oxidative stress in mice even in complete absence of CuZnSOD	Aging Cell	Dietary restriction led to a reversal or attenuation of reduced muscle function, loss of innervation, and muscle atrophy in SOD1-/- mice. It improves mitochondrial function as evidenced by enhanced Ca2+ regulation and reduction of mitochondrial ROS as well as upregulation of SIRT3 and MnSOD and reduced oxidative damage in muscle tissues.	mice	Gnetically modified frailty model	5	5		SOD activity (mn SOD)	1365.13	80.9	2375.22	633.7
									ROS in respiration (state 2)	79.86	17.26	44.5	8.12
									PGC‐1α gene expression	1.24	0.22	1.06	0.12
									SIRT3 protein expression	0.31	0.04	0.5	0.13
Johnson et al. 2015	Differential Effect of Endurance Training on Mitochondrial Protein Damage, Degradation, and Acetylation in the Context of Aging	Journals of Gerontology Series A-Biological Sciences & Medical Sciences	Exercise training reduced oxidative damage to both total skeletal muscle and mitochondrial proteins in young but not older participants. Young participants showed higher total and mitochondrial increased protein degradation. Exercise training increased the activity of the endogenous antioxidants in older participants and skeletal muscle content of the mitochondrial deacetylase SIRT3 in both group…	human	Frailty assumed based on age and sedentary lifestyle/ immobilisation	10	12	low risk of bias	SOD1 protein expression	0.23	0.12	0.19	0.06
									catalase activity	83.06	43.53	119.67	41.53
									SOD activity (mn SOD)	6.01	2.5	5.76	1.7
									catalase protein expression	1.23	0.15	1.27	0.13
									SOD2 gene expression	1.11	0.15	1.25	0.13
									SOD1 gene expression	1.1	0.16	1.17	0.13
									SOD2 protein expression	1.08	0.37	1.57	0.51
									SOD2 protein expression	0.77	0.25	1.13	0.31
									SIRT3 protein expression	0.59	0.18	0.92	0.38
									catalase gene expression	0.28	0.15	0.47	0.24
Joseph et al. 2012	The impact of aging on mitochondrial function and biogenesis pathways in skeletal muscle of sedentary high- and low-functioning elderly individuals	Aging Cell	Aging in skeletal muscle is associated with impaired mitochondrial function and altered biogenesis pathways, and this may contribute to muscle atrophy and the decline in muscle performance observed in the elderly population.	human	Other geriatric assessment	11	12	low risk of bias	state 4 oxygen consumption (MP)	102.17	29.63	160.29	56.63
									state 3 oxygen consumption (MP)	18.4	10.21	28.08	8.15
									Mfn2 protein epxression	1.15	0.96	1	0.58
									FIS1 proteins expression	1.14	0.76	1	0.2
									DRP-1 protein expression	1.13	0.43	1	0.58
									NRF‐1 protein expression	0.86	0.56	1	0.73
									Tfam protein expression	0.86	0.13	1	0.76
									Opa1 protein expression	0.78	0.23	1	0.27
									Complex IV protein expression	0.65	0.23	0.55	0.07
									SIRT3 protein expression	0.51	0.26	1	0.86
									PGC-1 protein expression	0.37	0.09	0.53	0.38
Joseph et al. 2013	Dysregulation of mitochondrial quality control processes contribute to sarcopenia in a mouse model of premature aging	PLoS ONE	The expression of the PGC-1α and its target proteins, NRF-1 and Tfam was increased in PolG animals compared to wild-type. Muscle from older PolG animals displayed higher Fis1 levels, greater induction of autophagy, as indicated by changes in Atg5 and p62 protein content. Additionally, levels of the Tom22 were higher in PolG animals when compared to WT. Normally-aged animals exhibited a distinctly…	mice	Gnetically modified frailty model	10	10		Opa1 protein expression	1.58	0.76	1.18	0.31
									Mfn2 protein epxression	1.53	0.13	1.99	0.31
									FIS1 proteins expression	1.49	0.31	0.28	0.05
									Tfam protein expression	1.28	0.95	0.71	0.02
									NRF‐1 protein expression	1.25	0.6	0.73	0.21
									DRP-1 protein expression	1.19	0.47	1.45	0.5
									PGC-1 protein expression	1.18	0.42	0.73	0.05
									Mfn1 protein expression	1.05	0.16	1.02	0.13
									LC3 protein expression	1	0.13	1.14	0.18
									Beclin1 protein expression	0.8	0.07	1.03	0.05
									Activity of respiratory complex IV	0.44	0.1	0.34	0.18
									HSP70 protein expression	1.19	0.68	1.39	0.97
Kadoguchi et al. 2019	Promotion of oxidative stress is associated with mitochondrial dysfunction and muscle atrophy in aging mice	Geriatrics and Gerontology International	The muscle weight, myocyte cross‐sectional area, PGC‐α and ‐1β, sirtuin‐1, ATP5F1A, mt COX1 and Phosphorylated‐Akt and ‐p70 ribosomal S6 kinase were significantly decreased in the 12 months and 24 months old mice compared with 6 months old mice. The levels of the oxidative stress markers, NADPH2 oxidase 2 and 4, mt 4HNE and 3HNE, MuRF1 and atrogin‐1 were significantly higher in the 24 M mice comp…	mice	Frailty assumed based on age	5	5		SOD1 gene expression	0.97	0.17	1	0.11
									SOD2 gene expression	0.71	0.08	1	0.2
									PGC-1 protein expression	0.6	0.04	0.81	0.11
									Complex V protein expression	0.58	0.06	0.99	0.13
									citrate synthase activity	30.6	13.99	60.52	17.88
Kang et al. 2016	Data on mitochondrial function in skeletal muscle of old mice in response to different exercise intensity	Data in Brief	Respiratory complex I, II an III activities as well as oxygen consumption in state 3 and 4 were lower in sedentary groups compared to low intensity exercise and high intensity exercise groups. Complex IV activity was comparable in all groups.	mice	Frailty assumed based on age	10	10		Activity of respiratory complex III	1352	641.3	1798	684
									Activity of respiratory complex I	432	177.72	626.4	232.11
									state 3 oxygen consumption (MP)	72	18.97	125	31.62
									Activity of respiratory complex II	36	11.38	39.6	12.52
									state 4 oxygen consumption (MP)	10.5	4.11	13.2	4.42
									Activity of respiratory complex IV	1	0.41	0.95	0.44
Kishida et al. 2015	Go-sha-jinki-Gan (GJG), a traditional Japanese herbal medicine, protects against sarcopenia in senescence-accelerated mice	Phytomedicine	GJG significantly reduced the loss of skeletal muscle mass and ameliorated the increase in slow skeletal muscle fibers in SAMP8 mice compared to control. The expression levels of Akt and GSK-3β, the phosphorylation of FoxO4, AMPK and PGC-1α were suppressed, while the expression of MuRF1 increased in SAMP8 mice.	mice	Gnetically modified frailty model	10	10		IGF-1 (in serum)	2.72	0.31	2.26	0.26
Lalia et al. 2017	Influence of omega-3 fatty acids on skeletal muscle protein metabolism and mitochondrial bioenergetics in older adults	Aging	Maximal respiration was significantly lower in older compared to young. n3-PUFA did not change respiration, but significantly reduced oxidant emissions. Genes involved in muscle protein turnover were significantly altered in elderly at baseline and following exercise. Muscle protein synthesis was similar between age groups under both conditions. n3-PUFA supplementation increased mixed muscle, mt …	human	Frailty assumed based on age	12	12	high risk of bias	state 3 oxygen consumption (MG)	7.64	3.39	10.92	3.7
									ROS in respiration (state 4)	7.6	2.25	7.88	2.7
									VO2 max (whole body)	1.5	0.4	2.2	0.5
									ROS in respiration (state 2)	1.05	0.69	1.1	0.27
									state 4 oxygen consumption (MG)	0.93	0.31	1.44	0.41
									ROS in respiration (state 3)	0.69	0.58	0.79	0.17
Leduc-Gaudet et al. 2015	Mitochondrial morphology is altered in atrophied skeletal muscle of aged mice	Oncotarget	Sarcopenia is associated with larger and less circular SubSarcolemma mitochondria. Likewise, aged InterMyoFibrillar mitochondria were longer and more branched, suggesting increased fusion and/or decreased fission. No difference in the content of proteins regulating mitochondrial dynamics (Mfn1, Mfn2, Opa1 and Drp1) was observed. Mitochondrial fusion index (Mfn2-to-Drp1 ratio) was significantly in…	mice	Frailty assumed based on age	6	6		Complex I protein expression	157.79	37.25	192.01	60.55
									Complex IV protein expression	168.03	24.2	188.61	10.28
									Complex III protein expression	120.82	19.37	134	9.16
									Mfn2 protein epxression	120.82	21.33	100	30.74
									Mfn1 protein expression	116.03	43.72	100	30.47
									Opa1 protein expression	104.49	10.14	100	22.16
									Complex V protein expression	98.05	18.86	121.48	17.21
									Complex II protein expression	90.28	27.99	91.16	26.91
									DRP-1 protein expression	83.16	27.18	100	35.54
									mitochondrial volume density	3.02	0.78	2.56	0.32
Leeuwenburgh 2005	Age-related differences in apoptosis with disuse atrophy in soleus muscle	American Journal of Physiology - Regulatory Integrative and Comparative Physiology	Deregulation of myonuclear number occurs in old skeletal muscle. Apoptosis pathways are distinct in young and old muscles.	rat	Frailty assumed based on age	6	6		caspase 3 activity	1505.22	517.08	1243.54	123.87
									apoptotic index	13.55	6	5.54	4.67
Leng et al. 2002	Serum interleukin-6 and hemoglobin as physiological correlates in the geriatric syndrome of frailty: A pilot study	Journal of the American Geriatrics Society	No significant difference was observed in mean corpuscular volume, red blood cell distribution width, or white blood cell and platelet counts between the frail and nonfrail groups. There was an inverse correlation between serum IL‐6 level and hemoglobin and hematocrit in the frail group but not in the nonfrail group.	human	Fried frailty index	11	19	low risk of bias	Hemoglobin	12.1	1.1	13.9	1
Li et al. 2019	Proteomics-based identification of different training adaptations of aged skeletal muscle following long-term high-intensity interval and moderate-intensity continuous training in aged rats	Aging	Proteomic analysis showed that common training adaptations of both high-intensity interval and moderate-intensity continuous training included changes to muscle contraction, focal adhesion signaling, mitochondrial function, apoptosis and regeneration, and anti-oxidation, whereas protein processing in the endoplasmic reticulum and adipocytokine signaling were specifically altered in the MICT and H…	rat	Frailty assumed based on age and sedentary lifestyle/ immobilisation	10	6		SOD2 gene expression	1	0.33	1.46	0.28
									caspase 3 protein expression	0.44	0.05	0.41	0.17
									BAX protein epxression	0.33	0.03	0.51	0.2
									Bcl-2 protein expression	0.19	0.03	0.37	0.06
									Complex IV protein expression	0.18	0.06	0.48	0.06
									Beclin1 protein expression	0.13	0.01	0.21	0.01
									PGC-1 protein expression	0.07	0.001	0.27	0.03
									LC3 protein expression	0.05	0.01	0.07	0.02
									SIRT3 protein expression	0.02	0.01	0.05	0.01
									AMPK protein expression	0.21	0.01	0.28	0.02
									Complex II protein expression	0.26	0.01	0.49	0.05
Lirola et al. 2016	The calf circumference as a quick-reliable marker of malnutrition in hospitalized elderly. Its relation with age and gender	Nutricion Hospitalaria	Nutritional tests show a malnutrition average near to 75% in the hospitalized elderly. Biochemical parameters show a malnutrition from 63.4% to 76.7% and the results for the calf circumference were 74.2%. The prevalence of malnutrition is higher in women, regardless of the parameter used. Age, particularly from 85 years, increases the malnutrition risk under all parameters. All parameters are cor…	human	Frailty assumed based on age	140	139	low risk of bias	transferrin (in serum)	158.29	44.57	179.69	51.97
Ljubicic et al. 2009	Diminished contraction-induced intracellular signaling towards mitochondrial biogenesis in aged skeletal muscle	Aging Cell	Reduction of contraction‐evoked kinase phosphorylation in muscle from old animals is fiber type‐specific, and depends on factors which are, in part, independent of the metabolic milieu within the contracting fibers.	rat	Frailty assumed based on age	13	13		Activity of respiratory complex IV	11.39	3.49	15.24	2.99
									ATP amount	2.36	1.76	5.81	2.19
									AMPK protein expression	236.7	89.12	222.47	48.6
Lumbers et al. 2001	Nutritional status in elderly female hip fracture patients: Comparison with an age-matched home living group attending day centres	British Journal of Nutrition	The hip fracture patients had lower mean values for body weight, calculated BMI, mid-upper arm circumference and triceps skinfold thickness, intakes of energy than the home-living group. Mean intakes of both groups were below the estimated average requirement for energy, folate, Ca, vitamin D, Mg, K, Se and Zn. In the hip fracture group the dietary intake of Se, Mg and Fe below reference intake a…	human	Frailty assumed based on age and sedentary lifestyle/ immobilisation	75	50	low risk of bias	transferrin (in serum)	2.11	0.8	2.22	0.73
Martin et al. 2007	Abnormalities of mitochondrial functioning can partly explain the metabolic disorders encountered in sarcopenic gastrocnemius	Aging Cell	Mitochondria obtained from aged muscle fibers display several functional abnormalities explaining the increased proteolysis, ROS overproduction and vulnerability to apoptosis exhibited by sarcopenic muscle. These changes appear to be related to modifications of the fatty acid profile of mitochondrial lipids.	rat	Frailty assumed based on age	6	6		Activity of respiratory complex IV	21.07	4.55	15.75	2.69
									mtROS production	2.44	1.61	1.45	0.85
									Complex IV protein expression	1.87	0.34	2.93	0.66
									SOD activity (mn SOD)	0.82	0.14	1.22	0.14
Marzetti et al. 2008	Age-related activation of mitochondrial caspase-independent apoptotic signaling in rat gastrocnemius muscle	Mechanisms of Ageing & Development	Muscle weight declined with advancing age, concomitant with increased apoptotic DNA fragmentation, cytosolic and nuclear levels of AIF and EndoG. Cytosolic levels of cytochrome c were unchanged with age. Bcl-2, Bax and Bid increased dramatically in 37-month-old rats, with no changes in the Bax/Bcl-2 ratio in any of the age groups. Finally, expression of cyclophilin D was enhanced at very old age.	rat	Frailty assumed based on age	8	8		BAX protein epxression	0.6	0.13	1.71	0.26
									cytochrome c release	1.01	0.46	1.03	0.46
									caspase 9 protein expression	0.97	0.14	0.85	0.18
									AIF release	2.16	0.71	0.87	0.18
									apoptotic index	0.62	0.26	0.03	0.02
Marzetti et al. 2012	Skeletal muscle apoptotic signaling predicts thigh muscle volume and gait speed in community-dwelling older persons: an exploratory study	PLoS One	Apoptotic signaling is correlated with indices of muscle mass and function in a cohort of community-dwelling older persons	human	Other geriatric assessment	7	13	low risk of bias	caspase 3 protein expression	1.56	0.61	1.2	0.32
									BAX protein epxression	0.8	0.23	0.7	0.36
									cytochrome c release	1.01	0.34	0.86	0.41
Marzetti et al. 2016	Association between myocyte quality control signaling and sarcopenia in old hip-fractured patients: Results from the Sarcopenia in HIp FracTure (SHIFT) exploratory study	Experimental Gerontology	Reduced expression of the mitochondrial fusion factor Mfn2 and the autophagy mediator LC3B is associated with sarcopenia in old hip-fractured patients.	human	Frail because have sarcopenia/muscle atrophy	10	15	low risk of bias	Hemoglobin	12.23	1.8	11.45	1.7
									FIS1 proteins expression	149.84	74.62	100	70.56
									Mfn1 protein expression	130.13	62.39	100	78.89
									PGC-1 protein expression	79.72	62.86	100	107.7
									Opa1 protein expression	77.24	26.15	100	48.37
									LC3 protein expression	59.89	21.97	100	59.21
									Mfn2 protein epxression	59.69	17.64	100	54.42
Mathieu-Costello et al. 2005	Greater capillary-fiber interface per fiber mitochondrial volume in skeletal muscles of old rats	Journal of Applied Physiology	As a result of the smaller fiber mitochondrial volume in the face of the unchanged capillary-to-fiber number ratio, capillary-to-fiber surface ratio relative to fiber mitochondrial volume not only did not deteriorate, but in fact increased twofold in both muscles between 12 and 35 mo of age, independent of their different fiber type	rat	Frailty assumed based on age	6	7		mitochondrial volume density	7.1	0.97	7.9	1.05
McMullen et al. 2009	Age-related changes of cell death pathways in rat extraocular muscle	Experimental Gerontology	Apoptosis, as measured by TUNEL positive nuclei, and mono- and oligonucleosomal content, did not change with age. Similarly, caspase-3, -8, -9, and -12 activity was not affected by aging. By contrast, autophagy, as estimated by gene expression of Atg5 and Atg7, and protein abundance of LC3 was lower in extraocular muscles of aged rats.	rat	Frailty assumed based on age	8	8		LC3 protein expression	3965.59	538.06	4457.95	523.88
									caspase 9 activity	11	14.7	13.9	21.21
									caspase 3 activity	2.4	2.26	3.6	4.24
									mitochondrial size	0.25	0.02	0.34	0.04
									apoptotic index	21.7	5.93	33.2	4.8
Mohamed et al. 2014	Dysregulation of SIRT-1 in aging mice increases skeletal muscle fatigue by a PARP-1-dependent mechanism	Aging	Isometric-exercise increases the activities of SIRT-1 and PARP-1. Activated SIRT-1 binds with and inhibits PARP-1 in skeletal muscle from young mice. Skeletal muscle from aged mice displays higher PARP-1 activity and lower SIRT-1 activity and as a result reduced muscle performance in response to exercise. An injection of PJ34 in aged mice increased SIRT-1 activity, which resulted in higher skelet…	mice	Frailty assumed based on age	3	3		NRF-1 gene expression	1.43	0.32	3.1	0.27
Muhammad et al. 2018	Resveratrol and/or exercise training counteract aging-associated decline of physical endurance in aged mice; targeting mitochondrial biogenesis and function	Journal of Physiological Sciences: JPS	18-month-old mice which received RSVT and/or exercise showed significant longer time to exhaustion with decreased blood lactate and free fatty acids levels, decreased gastrocnemius muscle lipid peroxidation, increased activities of catalase and SOD, over-expression of PGC-1α mRNA and increased citrate synthase activity when compared to aged mice.	mice	Frailty assumed based on age	6	6		catalase activity	39.9	2.5	40.8	3.6
									SOD activity (mn SOD)	21.5	3.1	17.2	2.3
									PGC‐1α gene expression	0.48	0.03	2.09	0.23
									citrate synthase activity	231	18	375	33
Myers et al. 2019	The role of SIRT1 in skeletal muscle function and repair of older mice	Journal of Cachexia, Sarcopenia and Muscle	Skeletal muscle structure, function, and recovery after CTX-induced injury are not significantly influenced by gain or loss of SIRT1 abundance alone in skeletal muscle; however, muscle function is impaired by ablation of SIRT1 in satellite cells. SIRT1 appears to interact with p53 to improve muscle fatigue resistance after repair from muscle injury.	mice	Frailty assumed based on age	5	5		mitochondrial size	613.7	21.81	646.41	10.91
									Activity of respiratory complex III	0.71	0.18	0.75	0.25
									Activity of respiratory complex V	0.13	0.06	0.17	0.03
									Activity of respiratory complex I	0.03	0.01	0.036	0.014
									Activity of respiratory complex IV	0.013	0.014	0.041	0.019
O'Connell et al. 2009	Proteomic DIGE analysis of the mitochondria-enriched fraction from aged rat skeletal muscle	Proteomics	The DIGE-identified increase in key mitochondrial elements during aging agrees with the concept that sarcopenia is associated with a shift to a slower contractile phenotype and more pronounced aerobic-oxidative metabolism.	rat	Frailty assumed based on age	5	5		Complex V protein expression	262.9	82.28	100	80.27
									Activity of respiratory complex I	150.74	52.41	100.89	26.2
									Complex II protein expression	139.8	20.1	100	21.1
Ogata et al. 2009	Differential cell death regulation between adult-unloaded and aged rat soleus muscle	Mechanisms of Ageing & Development	Activation of ageing-related signals may mediate necrotic myofibre disruption and nuclear apoptosis induction that contribute to progression of sarcopenia	rat	Frailty assumed based on age	5	6		Bcl-2 protein expression	172	44.02	100	22.7
									BAX protein epxression	168.4	91	100	8.84
									caspase 3 protein expression	61.2	23.25	6.1	5.81
									cytochrome c release	81.02	29.58	100	39.9
									HSP70 protein expression	116.87	22.87	100	38.62
Pagano et al. 2015	Age related skeletal muscle atrophy and upregulation of autophagy in dogs	Veterinary Journal	Enhanced autophagy might be one of the factors underlying muscle atrophy in dogs as they age	dog	Frail because have sarcopenia/muscle atrophy	25	5		Beclin1 protein expression	3.11	1.4	1	0.17
									LC3 protein expression	2.1	0.9	1	0.22
Pasini et al. 2012	Effects of treadmill exercise and training frequency on anabolic signaling pathways in the skeletal muscle of aged rats	Experimental Gerontology	Impairments in muscle anabolic pathways, including insulin signaling, were detected in aged sedentary rats. These changes were ameliorated by exercise training, concomitant with improvements in muscle trophism. Physical exercise initiated late in life affects anabolic signaling in a dose-dependent manner.	rat	Frailty assumed based on age	5	5		Activity of respiratory complex IV	11	2.45	24	3.57
Pestronk et al. 2017	Sarcopenia, age, atrophy, and myopathy: Mitochondrial oxidative enzyme activities	Muscle & Nerve	Mitochondrial oxidative enzyme activities, especially Complex I, but also Complexes II and II+III, are reduced in muscles with the pathologic equivalent of sarcopenia. Individually, atrophy and age have different patterns of oxidative enzyme changes.	human	Frail because have sarcopenia/muscle atrophy	17	21	low risk of bias	Activity of respiratory complex IV	2.37	1.19	2.55	1.74
									Activity of respiratory complex III	2.17	1.48	2.98	1.1
									Activity of respiratory complex II	1.84	0.6	2.83	0.76
									Activity of respiratory complex I	0.3	0.27	0.56	0.28
Picard et al. 2011	Alterations in intrinsic mitochondrial function with aging are fiber type-specific and do not explain differential atrophy between muscles	Aging Cell	Muscle atrophy with aging was greatest in fast-twitch gastrocnemius muscle, intermediate in both the fast-twitch extensor digitorum longus and slow-twitch soleus muscles, and non-existent in adductor longus muscle. Despite higher protein expression for oxphos system in fast Gas and EDL muscles, state III respiratory capacity was unchanged, whereas the slow Sol showed decreases in oxphos protein, …	rat	Frailty assumed based on age	8	5		GPX activity	220.6	80.07	527.46	126.65
									Activity of respiratory complex IV	98	11.31	110	11.31
									SOD activity (mn SOD)	66.07	24.04	82.76	15
									state 3 oxygen consumption (MG)	63.97	8.31	87.09	19.37
									catalase activity	12.59	3.16	22.59	2.71
									ROS in respiration (state 2)	1.52	0.45	1.23	0.33
									ROS in respiration (state 3)	0.24	0.05	0.18	0.02
									citrate synthase activity	13.4	3.39	18.9	3.67
Pietrangelo et al. 2015	Age-dependent uncoupling of mitochondria from Ca2+ release units in skeletal muscle	Oncotarget	The reduced association between calcium release units and mitochondria with aging may contribute to impaired cross-talk between the two organelles, possibly resulting in reduced efficiency in activity-dependent ATP production and, thus, to age-dependent decline of skeletal muscle performance	mice	Frailty assumed based on age	5	5		SOD1 protein expression	1.26	0.18	0.75	0.12
									mitochondria number	42.8	2.01	52.9	2.45
									mitochondrial volume density	8	1.34	8.8	1.11
									SOD2 protein expression	1.33	0.12	0.92	0.14
Pugh et al. 2013	A shift in energy metabolism anticipates the onset of sarcopenia in rhesus monkeys	Aging Cell	A shift in metabolism occurs in advance of the onset of sarcopenia in vastus lateralis. Levels of FAD and free NADH are increased and the NAD/NADH redox ratio is lower. Expression of fiber-type myosin isoforms is altered, activity of COX is lower, and the subcellular organization of mitochondria is compromised. Age did not impact levels of PGC-1α. Its subcellular localization was disrupted. Intra…	monkey	Frailty assumed based on age	3	5		VDAC protein expression	117.46	14.18	154.43	55.68
									PGC-1 protein expression	99.74	11.98	123.46	46.85
									Complex IV protein expression	42.08	21.3	54.74	24.77
									Activity of respiratory complex IV	4.64	0.39	4.87	0.24
									AMPK protein expression	69.69	15.74	115.15	37.6
Rice et al. 2006	Sarcopenia-related apoptosis is regulated differently in fast- and slow-twitch muscles of the aging F344/N x BN rat model	Mechanisms of Ageing & Development	Apoptotic regulatory events differ between fiber types in the aging rats and mitochondrial-dependent apoptosis pathways may not play a primary role in the loss of muscle nuclei with aging.	rat	Frailty assumed based on age	5	5		Bcl-2 protein expression	1.16	0.13	1	0.22
									BAX protein epxression	0.84	0.11	1	0.4
									caspase 3 protein expression	0.7	0.06	0.96	0.08
									caspase 9 protein expression	0.51	0.04	1	0.06
Rodríguez-Bies et al. 2016	Resveratrol primes the effects of physical activity in old mice	British Journal of Nutrition	Without showing significant effect by itself, RSV primed the effect of exercise by increasing endurance, coordination and strength in old animals. This effect was accompanied by a higher protection against oxidative damage and an increase in mitochondrial mass. RSV increased catalase and SOD protein levels in muscle and primed exercise to reverse the decrease in their activities during ageing. Fu…	mice	Frailty assumed based on age and sedentary lifestyle/ immobilisation	16	16		NRF‐1 protein expression	100	4.43	119.31	2.62
									Tfam protein expression	100	9.24	215.68	18.49
									catalase activity	42.2	16.6	42.09	19.64
									GPX activity	28.79	1.56	30.94	7.2
									SOD activity (total SOD)	16.38	16.64	17.3	15.2
									Activity of respiratory complex I	0.48	0.04	0.45	0.16
Ryan et al. 2011	Inhibition of xanthine oxidase reduces oxidative stress and improves skeletal muscle function in response to electrically stimulated isometric contractions in aged mice	Free Radical Biology and Medicine	Compared to control conditions, suppression of xanthine oxidase activity by allopurinol reduced xanthine oxidase activity, H₂O₂ levels, lipid peroxidation, and caspase-3 activity; prevented the in situ electrically stimulated isometric contraction-induced loss of glutathione; prevented the increase in catalase and copper-zinc SOD activities; and increased maximal isometric force in the plantar fl…	mice	Frailty assumed based on age	24	24		caspase 9 activity	186.81	160.51	84.34	98.22
									caspase 3 activity	131.25	78.87	72.35	34.14
									GPX activity	94.9	41.93	90.96	33.41
									ROS in respiration (state 4)	38.34	2.05	21.24	4.7
									catalase protein expression	32.19	16.75	19.57	14.1
									catalase gene expression	3.88	2.44	2.07	2.35
									SOD2 gene expression	3.69	2.98	3.06	2.59
									SOD activity (mn SOD)	0.84	0.68	0.61	0.39
									catalase activity	0.59	0.34	0.36	0.24
Safdar et al. 2010	Aberrant mitochondrial homeostasis in the skeletal muscle of sedentary older adults	PLoS ONE	A physically active lifestyle is associated with the partial compensatory preservation of mitochondrial biogenesis, and cellular oxidative and antioxidant capacity in skeletal muscle of older adults. A sedentary lifestyle, associated with osteoarthritis-mediated physical inactivity, is associated with reduced mitochondrial function, dysregulation of cellular redox status and chronic systemic infl…	human	Frailty assumed based on age and sedentary lifestyle/ immobilisation	10	10	low risk of bias	Activity of respiratory complex IV	36.19	9.57	48.34	18.1
									SOD activity (total SOD)	12.83	1.21	16.95	1.18
									SOD activity (mn SOD)	6.12	1.16	9	1.34
									citrate syntahase protein expression	0.6	0.2	1.37	0.27
									Complex IV protein expression	0.45	0.2	1.02	0.35
									SOD2 protein expression	0.16	0.08	0.53	0.23
									citrate synthase activity	65.66	22.14	129.45	17.64
Safdar et al. 2011	Endurance exercise rescues progeroid aging and induces systemic mitochondrial rejuvenation in mtDNA mutator mice	Proceedings of the National Academy of Sciences of the United States of America	5 months of endurance exercise induced systemic mitochondrial biogenesis, prevented mtDNA depletion and mutations, increased mitochondrial oxidative capacity and respiratory chain assembly, restored mitochondrial morphology, and blunted pathological levels of apoptosis in multiple tissues of mtDNA mutator mice. These adaptations conferred complete phenotypic protection, reduced multisystem pathol…	mice	Gnetically modified frailty model	18	18		mtDNA copy number	330.62	120.7	536.31	186.25
									Activity of respiratory complex IV	47.02	9.77	99.93	17.04
									TFAM gene expression	0.7	0.33	1	0.29
									Tfam protein expression	0.68	0.33	1	0.38
									PGC‐1α gene expression	0.66	0.03	1	0.04
									PGC-1 protein expression	0.65	0.04	1	0.08
									Hemoglobin	68.51	6.78	125.99	11.2
Shah et al. 2009	Mitochondrial DNA deletion and sarcopenia	Genet Med	mtDNA deletions are common in elderly subjects and are negatively related to complex I activity	human	Frail because have sarcopenia/muscle atrophy	9	15	low risk of bias	Activity of respiratory complex I	5.5	2.7	4.6	2.7
									Activity of respiratory complex IV	1.4	0.9	1	0.38
Siegel et al. 2013	Mitochondrial-targeted peptide rapidly improves mitochondrial energetics and skeletal muscle performance in aged mice	Aging Cell	Age-related declines in resting and maximal mt ATP production, P/O and PCr/ATP ratios were rapidly reversed after SS-31 treatment, while also reduced glutathione redox status and lower mitochondrial H2 O2 emission. SS-31 had no observable effect on young muscle. Skeletal muscle of aged mice was more fatigue resistant in situ one hour after SS-31 treatment, and eight days of SS-31 treatment led to…	mice	Frailty assumed based on age	4	4		Hemoglobin	0.031	0.004	0.037	0.004
									state 3 oxygen consumption (MG)	56.98	4.91	46.03	14.35
									Activity of respiratory complex V	22.23	1.29	26.65	1.29
									state 4 oxygen consumption (MG)	5.63	0.58	5.91	1.24
									P/O ratio	1.43	0.07	2.09	0.22
Silva et al. 2014	Apoptotic responses to hindlimb suspension in gastrocnemius muscles from young adult and aged rats	Archives of Gerontology and Geriatrics	Reduced Hb concentration, reduced RetAbs count and elevated serum hsCRP levels should be considered components of frailty, which in turn is correlated with sarcopenia, as evidenced by weight loss	human	Fried frailty index	16	157	low risk of bias	Hemoglobin	12.46	1.09	13.4	1
Siu et al. 2005	Apoptotic responses to hindlimb suspension in gastrocnemius muscles from young adult and aged rats	American Journal of Physiology - Regulatory Integrative and Comparative Physiology	Aging favors the proapoptotic signaling in skeletal muscle by altering the contents of Bax, Bcl-2, Apaf-1, AIF, caspases, XIAP, Smac/DIABLO, and cytochrome c. Apoptosis occurs not only in slow-twitch soleus muscle but also in the mixed-fiber (predominately fast fibered) gastrocnemius muscle	rat	Frailty assumed based on age	10	10		caspase 9 activity	2593.35	471.08	2659.13	214.33
									caspase 3 activity	260.34	50.15	265.17	25.07
									Bcl-2 protein expression	5.62	1.1	4.22	0.94
									BAX protein epxression	1.64	0.18	1.38	0.25
									XIAP protein expression	1.37	0.31	1.46	0.37
									apoptotic index	1.49	0.25	0.92	0.15
									cytochrome c release	0.8	0.12	0.61	0.06
									AIF release	4.16	0.91	2.9	0.82
Sonjak et al. 2019	Reduced Mitochondrial Content, Elevated ROS, and Modulation by Denervation in Skeletal Muscle of Pre-frail/Frail Elderly Women	Journals of Gerontology Series A Biological Sciences & Medical Sciences	Denervation plays a modulating role in skeletal muscle mitochondrial function in frail elderly women, suggesting therapeutic strategies in advanced age should focus on the causes and treatment of denervation.	human	Fried frailty index	22	12	low risk of bias	VDAC protein expression	0.88	0.42	1.43	0.47
Spendiff et al. 2016	Denervation drives mitochondrial dysfunction in skeletal muscle of octogenarians	Journal of Physiology	An increased sensitivity to permeability transition is a primary mitochondrial defect in ageing muscle. However, at more advanced age, when muscle atrophy becomes more clinically severe, mitochondrial function changes are markedly impacted by persistent sporadic denervation, making the mitochondrion a less viable therapeutic target.	human	Frailty assumed based on age and sedentary lifestyle/ immobilisation	8	10	low risk of bias	Complex I protein expression	0.77	0.36	1	0.69
									VO2 max (whole body)	20.8	3.1	29.4	6.1
									VDAC protein expression	1.54	0.77	1.2	0.88
									Complex III protein expression	1.22	0.21	1.31	0.2
									Complex IV protein expression	1.13	0.12	1	0.32
									Complex II protein expression	1.12	0.11	1.27	0.27
									state 3 oxygen consumption (MG)	1.05	0.23	1.37	0.22
									Complex V protein expression	0.96	0.34	1.06	0.37
St-Jean-Pelletier et al. 2017	The impact of ageing, physical activity, and pre-frailty on skeletal muscle phenotype, mitochondrial content, and intramyocellular lipids in men	Journal of Cachexia, Sarcopenia and Muscle	Ageing in sedentary men is associated with complex changes in muscle phenotype affecting type IIa fibres, a decline in mitochondrial content affecting all fibre types, and an increase in lipid content in type I fibres. Physical activity partially protects from the effects of ageing on muscle phenotype, mitochondrial content, and lipid accumulation	human	Fried frailty index	7	9	low risk of bias	Complex II protein expression	43.02	7.11	59.12	12
Stoll et al. 2016	Naked mole-rats maintain healthy skeletal muscle and Complex IV mitochondrial enzyme function into old age	Aging	Muscle fiber integrity and mitochondrial ultrastructure are largely maintained in aged animals. While Complex IV expression and activity remains stable, Complex I expression is significantly decreased. We show that aged naked mole-rat skeletal muscle contains some mtDNA rearrangements, although the common mtDNA deletions associated with aging are not present. mtDNA copy number we incread compared…	naked mole rat	Frailty assumed based on age	39	48		mtDNA copy number	39.84	34.44	30.34	19.69
Szczesny et al. 2010	Age- and tissue-specific changes in mitochondrial and nuclear DNA base excision repair activity in mice: Susceptibility of skeletal muscles to oxidative injury	Mechanisms of Ageing and Development	Mouse skeletal muscle is highly susceptible to oxidative stress due to deficiency in both repair of oxidative DNA damage and antioxidant enzymes, contributing to age-dependent muscle loss	mice	Frailty assumed based on age	5	5		SOD1 protein expression	1.23	0.09	1	0.14
									protein carbonyls	1.14	0.46	1.17	0.31
									catalase protein expression	1.11	0.61	1	0.58
									SOD2 protein expression	0.6	0.46	1	0.41
									citrate synthase activity	22.32	11.95	26.61	3.62
Tamura et al. 2017	Effects of Heat Stress Treatment on Age-dependent Unfolded Protein Response in Different Types of Skeletal Muscle	J Gerontol A Biol Sci Med Sci	Aged mice showed more severe mitochondrial stress and UPRmt than young mice. The aged mice also showed ER stress and UPRER. These changes were much more evident in soleus muscle than in gastrocnemius and plantaris muscles. After daily heat stress treatment for 4 weeks, mice showed remarkable improvements in age-related changes in soleus muscle but had only minor effects in gastrocnemius and plant…	mice	Frailty assumed based on age	5	6		LC3 protein expression	1.49	0.4	1	0.14
									SOD2 protein expression	1.01	0.15	1	0.07
									citrate synthase activity	33.59	3.66	35.46	4.01
									HSP70 protein expression	0.75	0.2	1	0.19
									Parkin protein expression	1.23	0.22	1	0.07
Tezze et al. 2017	Age-Associated Loss of OPA1 in Muscle Impacts Muscle Mass, Metabolic Homeostasis, Systemic Inflammation, and Epithelial Senescence	Cell Metabolism	Mitochondrial dysfunction in the muscle can trigger a cascade of signaling initiated at the ER that systemically affects general metabolism and aging	human	Frailty assumed based on age and sedentary lifestyle/ immobilisation	7	11		Mfn1 gene expression	0.57	0.34	1.18	0.36
									DRP1 gene expression	0.56	0.37	0.99	0.19
									Mfn2 gene expression	0.5	0.23	0.98	0.23
									Opa1 gene expression	0.47	0.29	1.32	0.53
									Atrogin‐1 gene expression	7.66	3.54	0.99	0.53
Théron et al. 2014	Label-free quantitative protein profiling of vastus lateralis muscle during human aging	Molecular and Cellular Proteomics	The main differences between mature and older women were defined by proteins involved in energy metabolism and proteins from the myofilament and cytoskeleton.	human	Frailty assumed based on age	4	6	low risk of bias	Complex V protein expression	0.66	0.21	1.01	0.13
Vettoretti et al. 2019	Sarcopenia is associated with malnutrition but not with systemic inflammation in older persons with advanced CKD	Nutrients	Sarcopenic individuals had lower creatinine clearance as well as lower BMI and a lower fat tissue index. Sarcopenic persons had higher prevalence of protein energy wasting syndrome and a tendency to have higher malnutrition inflammation score; however, they did not show any difference in systemic inflammation compared to non-sarcopenic individuals.	human	Frail because have sarcopenia/muscle atrophy	27	86	low risk of bias	transferrin (in serum)	228	40	231	40
Walsh et al. 2015	The histone deacetylase inhibitor butyrate improves metabolism and reduces muscle atrophy during aging	Aging Cell	Significant loss of hindlimb muscle mass was observed in 26-month-old mice fed a control diet. Butyrate treatment starting at 16 months of age wholly or partially protected against muscle atrophy in hindlimb muscles, increased muscle fiber cross-sectional area, prevented intramuscular fat accumulation, reduced fat mass and improved glucose metabolism in 26-month-old mice. Butyrate increased marke…	mice	Frailty assumed based on age	8	8		catalase protein expression	2.16	0.5	1	0.48
									citrate syntahase protein expression	1.64	0.35	1.78	0.14
									protein carbonyls	1.36	0.33	1	0.08
									VDAC protein expression	1.29	0.6	1.01	0.08
									XIAP protein expression	1.22	0.16	1	0.05
									GPX activity	1.18	0.14	1	0.16
									catalase activity	1.13	0.05	1	0.05
									Tfam protein expression	1.02	0.22	1	0.29
									SOD activity (mn SOD)	0.98	0.09	0.99	0.11
									MURF1 gene expression	0.96	0.65	1	0.48
									TFAM gene expression	0.58	0.41	1	0.31
									PGC‐1α gene expression	0.54	0.24	1	0.22
									Atrogin‐1 gene expression	1.06	0.76	1	0.33
Wang et al. 2013	Transient systemic mtDNA damage leads to muscle wasting by reducing the satellite cell pool	Human Molecular Genetics	A short, transient systemic mtDNA damage led to muscle wasting and a decline in locomotor activity later in life. A significant decline was found in muscle satellite cells, which decreases the muscle's capacity to regenerate and repair during aging. This phenotype was associated with impairment in acetylcholinesterase activity and assembly at the neuromuscular junction, also associated with muscl…	mice	Gnetically modified frailty model	4	4		Complex III protein expression	78.31	8.66	100	7.4
									Complex II protein expression	77.3	15	100	26.44
									Complex V protein expression	65.62	10.96	100	31.92
									Complex I protein expression	60.86	21.06	100	26.14
									Complex IV protein expression	54.95	39.22	100	25.86
									HSP70 protein expression	53.95	9.76	100	24
Wang et al. 2019	ERR agonism reverses mitochondrial dysfunction and inflammation in the aging kidney	bioRxiv	ERRα, ERRβ, and ERRγ expression levels are decreased in the aging kidney. Calorie restriction and pharmacological treatment with a pan ERR agonist results in increases in expression of ERRα, ERRβ, and ERRγ in the kidney. A 4-week treatment of 21-month-old mice with this agonist reversed the age-related mitochondrial dysfunction, the cellular senescence marker p21, and inflammatory cytokines, incl…	mice	Frailty assumed based on age	4	4		DRP-1 protein expression	4.77	0.12	2.34	0.22
									Complex I gene expression	1.97	0.16	3.33	0.26
									mtDNA/nuclear DNA ratio	0.87	0.03	1.19	0.12
									TFAM gene expression	0.034	0.003	0.053	0.008
									PGC‐1α gene expression	0.015	0.001	0.018	0.001
Waters et al. 2009	Mitochondrial function in physically active elders with sarcopenia	Mechanisms of Ageing and Development	Aerobic metabolism in physically active older adults with sarcopenia is mildly impaired at rest and during modest levels of exercise where acidosis was avoided.	human	Frail because have sarcopenia/muscle atrophy	9	15	low risk of bias	31P-MRS phosphocreatine recovery rate	57.2	36.9	43.8	21.4
Wenz et al. 2009	Increased muscle PGC-1α expression protects from sarcopenia and metabolic disease during aging	Proceedings of the National Academy of Sciences of the United States of America	The results highlight the importance of intact muscle function and metabolism for whole-body homeostasis and indicate that modulation of PGC-1alpha levels in skeletal muscle presents an avenue for the prevention and treatment of a group of age-related disorders	mice	Frailty assumed based on age	9	9		catalase activity	63.36	7.92	119.8	7.92
Westbrook et al. 2017	Aged interleukin-10tm1Cgn chronically inflamed mice have substantially reduced fat mass, metabolic rate, and adipokines	PLoS ONE	Frailty observed in this mouse model of chronic inflammation may in part be driven by alterations in fat mass, hormone secretion and energy metabolism	mice	Gnetically modified frailty model	6	6		Hemoglobin	13	0.34	14.72	0.26
White et al. 2016	Voluntary resistance wheel exercise from mid-life prevents sarcopenia and increases markers of mitochondrial function and autophagy in muscles of old male and female C57BL/6J mice	Skeletal Muscle	Long-term voluntary resistance wheel exercise initiated from 15 month of age significantly improved some markers of the mitochondrial and autophagosomal pathways and prevented age-related muscle wasting	mice	Frailty assumed based on age	14	14		citrate synthase activity	55.71	7.425	77.79	5.265
Wu et al. 2012	A persistent level of CISD2 extends healthy lifespan and delays aging in mice	Human Molecular Genetics	A persistent level of Cisd2 achieved by transgenic expression in mice extends their median and maximum lifespan without any apparent deleterious side effects. Cisd2 also ameliorates age-associated degeneration of the skin, skeletal muscles and neurons, protects mitochondria from age-associated damage and functional decline as well as attenuates the age-associated reduction in whole-body energy me…	mice	Frailty assumed based on age	3	3		VO2 max (whole body)	3225.35	133.8	4845.07	471.81
									Activity of respiratory complex IV	165.6	33.12	244.26	21.66
									state 3 oxygen consumption (MG)	160.81	14.5	459.72	32.17
									Activity of respiratory complex I	124.58	9.94	235.41	37.07
									state 4 oxygen consumption (MG)	20.81	5.04	72.52	31.53
Xu et al. 2008	Iron accumulation with age, oxidative stress and functional decline	PLoS One	Age-related iron accumulation in muscle contributes to increased oxidative damage and sarcopenia, and calorie restriction effectively attenuates these negative effects	rat	Frailty assumed based on age	9	9		non-heme iron (tissue)	125.94	30.12	17.8	5.88
Xu et al. 2012	Long-term perturbation of muscle iron homeostasis following hindlimb suspension in old rats is associated with high levels of oxidative stress and impaired recovery from atrophy	Free Radical Biology and Medicine	Mitophagy protein expression in skeletal muscle was enhanced at old age driven possibly by increased mitochondrial dysfunction, damage, and fission. PGC-1α OE was effective in ameliorating mitochondrial deficits but did not restore muscle fiber atrophy.	rat	Frailty assumed based on age and sedentary lifestyle/ immobilisation	8	8		non-heme iron (tissue)	49.75	10.26	33.43	8.14
Yeo et al. 2019	Intensified mitophagy in skeletal muscle with aging is downregulated by PGC-1alpha overexpression in vivo	Free Radic Biol Med	PINK1, Parkin, LC3II, p62, RheB, Beclin-1 and Mfn2 protein contents were higher and mitochondrial ubiquitination increased in old vs. young mice. PGC-1 OE suppressed these protein levels by, and decreased ubiquitination in old mice. Aging dramatically increased Fis-1 protein content, along with a severe reduction of citrate synthase activity and COX4 protein content. PGC-1α in old mice mitigated …	mice	Frailty assumed based on age	7	7		FIS1 proteins expression	20.18	5.39	1	0.01
									Mfn2 protein epxression	3.58	2.8	1	0.01
									Beclin1 protein expression	2.91	0.47	1	0.01
									GPX protein expression	2.4	2.35	1	0.02
									LC3 protein expression	1.29	0.52	1	0.02
									catalase protein expression	1.2	0.5	1	0.02
									Opa1 protein expression	1.03	0.02	1	0.02
									DRP-1 protein expression	0.8	0.15	1	0.02
									SOD activity (mn SOD)	0.57	0.55	1	0.02
									SOD2 protein expression	0.56	0.55	1	0.05
									Complex IV protein expression	0.152	0.33	1	0
									citrate synthase activity	0.36	0.42	1	0.02
									Atrogin‐1 gene expression	0.46	0.58	1	0.02
									Parkin protein expression	1.41	0.26	1	0.02
Zangarelli et al. 2006	Synergistic effects of caloric restriction with maintained protein intake on skeletal muscle performance in 21-month-old rats: a mitochondria-mediated pathway	Faseb Journal	The effects of caloric restriction with maintained protein intake help to limit the progression of sarcopenia by optimizing the turnover rates and functions of major proteins in skeletal muscle.	rat	Frailty assumed based on age	7	7		Activity of respiratory complex IV	1.67	0.63	6.64	1.85
									citrate synthase activity	0.99	0.21	1.07	0.31
Zhang et al. 2017	Metabolite profile and mitochondrial energetics characterize poor early recovery of muscle mass following hind limb unloading in old mice	The Journals of Gerontology: Series A	Old mice with low muscle mass and low glucose clearance rate display poor early recovery of muscle mass following hind limb unloading. Persistent mitochondrial dysfunction, dysregulated fatty acid β-oxidation, and elevated H2O2 emission occur with poor early recovery of muscle mass in old mice. Importantly, this is linked to more severe whole-body insulin resistance.	mice	Frailty assumed based on age	5	5		state 3 oxygen consumption (MG)	85.15	7.85	97.27	6.1
									state 4 oxygen consumption (MG)	9.36	3.95	11.7	2.88
									Beclin1 protein expression	2.71	0.76	2.51	0.98
									MURF1 gene expression	1.44	0.22	0.82	0.11
