# Supplementary material for: A systematic review and meta‐analysis of studies that have evaluated the role of mitochondrial function and iron metabolism in frailty
Source: Clin Transl Sci. 2021 Jul 9;14(6):2370–8. doi: 10.1111/cts.13101 (PMC8604243; doi:10.1111/cts.13101)
Supplement: Supplementary file 4 — File S4 [file CTS-14-2370-s005.xlsx]

## Sheet: Sheet1
Varibale	No. of studies	No. of studies per species		No. of studies per frailty assessment type		Estimate	p value	Upper confidence interval	Lower confidence interval	I^2	Qp value	Publication bias
31P-MRS phosphocreatine recovery rate	4	Mouse	4	sarcopenia/ muscle atrophy	3	1.69169	0.278151	4.74905	-1.36567	97.8323	6.84593e-15	1.19146e-16
				Fried frailty index	1
Activity of respiratory complex I	11	Human	3	sarcopenia/ muscle atrophy	2	-0.723215	0.0192361	-0.117695	-1.32873	72.6011	0.000338691	0.0464936
		Rat	2	assumed based on age	5
		Mouse	6	immobilisation/ sedentary lifestyle	1
				Fried frailty index	1
				genetically modified animal models	2
Activity of respiratory complex II	5	Human	2	sarcopenia/ muscle atrophy	1	-1.57319	0.0524268	0.0165066	-3.16288	91.5876	0.00135662	0.00200249
		Rat	1	assumed based on age	2
		Mouse	2	Fried frailty index	1
				genetically modified animal models	1
Activity of respiratory complex III	5	Human	1	sarcopenia/ muscle atrophy	1	-0.57808	0.0139739	-0.117117	-1.03904	0	0.913178	0.830201
		Mouse	3	assumed based on age	2
				genetically modified animal models	1
Activity of respiratory complex IV	20	Human	4	sarcopenia/ muscle atrophy	2	-0.952391	0.00361572	-0.310903	-1.59388	86.7258	1.44328e-13	3.61747e-05
		Monkey	1	assumed based on age	11
		Rat	8	immobilisation/ sedentary lifestyle	2
		Mouse	7	Fried frailty index	1
				genetically modified animal models	4
Activity of respiratory complex V	3	Mouse	3	assumed based on age	2	-1.12036	0.123045	0.303569	-2.54429	67.9638	0.0641061	0.0194909
				genetically modified animal models	1
AIF release	3	Rat	2	assumed based on age	2	1.45205	0.000767418	2.29798	0.606114	40.3285	0.1775	0.638825
		Mouse	1	genetically modified animal models	1
AMPK protein expression	6	Human	1	assumed based on age	3	-1.13989	0.204695	0.62165	-2.90142	90.7015	2.41563e-07	0.00324498
		Monkey	1	immobilisation/ sedentary lifestyle	1
		Rat	2	other geriatric assessment	1
		Mouse	2	genetically modified animal models	1
Apoptotic index	6	Rat	6	assumed based on age	6	1.56844	0.0379548	3.04968	0.0871973	88.2541	2.97027e-08	0.468899
ATP amount	4	Rat	2	assumed based on age	4	-1.69111	0.208851	0.9463	-4.32852	95.7492	2.28836e-06	0.570203
		Mouse	2
Atrogin1 gene expression	3	Human	1	assumed based on age	2	0.555515	0.64151	2.89404	-1.78301	92.0129	2.27649e-05	0.336869
		Mouse	2	immobilisation/ sedentary lifestyle	1
BAX protein epxression	7	Human	1	assumed based on age	5	-0.633204	0.384839	0.794915	-2.06132	90.5036	3.83184e-07	0.000496572
		Rat	7	immobilisation/ sedentary lifestyle	1
				other geriatric assessment	1
Bcl-2 protein expression	6	Rat	5	assumed based on age	4	-0.573109	0.562607	1.367	-2.51322	93.2048	1.60081e-11	0.22189
		Mouse	1	immobilisation/ sedentary lifestyle	1
				other geriatric assessment	1
BNIP3 gene expression
Beclin1 protein expression	6	Human	1	sarcopenia/ muscle atrophy	1	-0.666029	0.702761	2.75484	-4.0869	97.1805	1.35819e-16	0.46495
		Dog	1	assumed based on age	2
		Rat	1	immobilisation/ sedentary lifestyle	1
		Mouse	3	other geriatric assessment	1
				genetically modified animal models	1
Caspase 3 activity	9	Rat	6	assumed based on age	7	0.580508	0.0844388	1.2399	-0.0788835	75.0736	0.000560475	0.227599
		Mouse	3	genetically modified animal models	2
Caspase 3 protein expression	5	Human	1	assumed based on age	3	0.662897	0.526698	2.71525	-1.38946	92.4587	2.26614e-06	0.559211
		Rat	4	immobilisation/ sedentary lifestyle	1
				other geriatric assessment	1
Caspase 9 activity	4	Rat	2	assumed based on age	1	0.516426	0.195086	1.29762	-0.264767	71.4735	0.0225014	0.85271
		Mouse	2	other geriatric assessment	3
Caspase 9 protein expression	3	Rat	3	assumed based on age	3	-2.74336	0.310006	2.55297	-8.03968	97.7301	8.19773e-06	0.00127558
Catalase activity	9	Human	1	assumed based on age	7	-0.497296	0.560847	1.17861	-2.1732	96.1204	4.10867e-14	0.00476354
		Rat	3	immobilisation/ sedentary lifestyle	2
		Mouse	5
Catalase gene expression	3	Human	1	assumed based on age	1	-0.215711	0.682528	0.817956	-1.24938	81.6191	0.00219629	0.000479406
		Mouse	2	immobilisation/ sedentary lifestyle	1
				genetically modified animal models	1
Catalase protein expression	6	Human	2	assumed based on age	4	0.511972	0.111793	1.143	-0.119053	66.8702	0.0161627	0.395918
		Mouse	4	immobilisation/ sedentary lifestyle	2
Citrate syntahase protein expression	3	Human	1	assumed based on age	1	-1.27835	0.132546	0.387402	-2.94411	88.5924	0.000874233	0.369474
		Rat	1	immobilisation/ sedentary lifestyle	2
		Mouse	1
Citrate synthase activity	18	Human	1	assumed based on age	15	-0.719031	0.108403	0.158797	-1.59686	91.4082	1.53547e-20	0.548729
		Rat	8	immobilisation/ sedentary lifestyle	2
		Mouse	9	genetically modified animal models	1
Complex I gene expression	3	Rat	1	assumed based on age	2	-7.24331	0.00318277	-2.4301	-12.0565	83.7106	0.0162172	0.004727
		Mouse	2	genetically modified animal models	1
Complex I protein expression	9	Human	3	assumed based on age	3	-1.13023	0.00640582	-0.317682	-1.94278	76.8014	1.39398e-05	0.259516
		Mouse	6	immobilisation/ sedentary lifestyle	1
				Fried frailty index	2
				genetically modified animal models	3
Complex II protein expression	14	Human	3	assumed based on age	6	-1.02012	0.0760094	0.10673	-2.14698	90.5751	8.5032e-12	0.00229326
		Rat	4	immobilisation/ sedentary lifestyle	2
		Mouse	7	Fried frailty index	2
				genetically modified animal models	4
Complex III protein expression	8	Human	2	assumed based on age	3	-1.44399	0.000445467	-0.638036	-2.24995	70.5054	0.00142731	0.349197
		Mouse	6	immobilisation/ sedentary lifestyle	1
				Fried frailty index	1
				genetically modified animal models	3
Complex IV protein expression	15	Human	5	assumed based on age	6	-1.09521	0.00840706	-0.280656	-1.90977	85.3044	1.84208e-12	0.063264
		Monkey	1	immobilisation/ sedentary lifestyle	3
		Rat	2	Fried frailty index	2
		Mouse	7	other geriatric assessment	1
				genetically modified animal models	3
Complex V protein expression	12	Human	4	assumed based on age	6	-0.598831	0.230463	0.379922	-1.57758	86.7446	1.33148e-09	0.895127
		Rat	2	immobilisation/ sedentary lifestyle	1
		Mouse	6	Fried frailty index	2
				genetically modified animal models	3
Cytochrome c release	5	Human	1	assumed based on age	4	0.501544	0.211131	1.28766	-0.284573	63.6672	0.0285182	0.843354
		Rat	3	other geriatric assessment	1
		Mouse	1	genetically modified animal models	1
DRP1 gene expression	6	Human	2	assumed based on age	2	-4.73692	0.207454	2.628	-12.1018	99.3146	2.59853e-05	3.33462e-06
		Rat	1	immobilisation/ sedentary lifestyle	1
		Mouse	3	other geriatric assessment	1
				genetically modified animal models	2
DRP1 protein expression	7
FIS1 proteins expression	5	Human	2	sarcopenia/ muscle atrophy	1	1.99754	0.0811024	4.24202	-0.246942	94.6025	2.67725e-08	0.000459496
		Rat	1	assumed based on age	2
		Mouse	2	other geriatric assessment	1
				genetically modified animal models	1
FOXO3a protein expression	4	Human	1	assumed based on age	1	-0.910434	0.640151	2.9066	-4.72747	96.7854	3.16215e-05	0.0014667
		Rat	1	other geriatric assessment	1
		Mouse	2	genetically modified animal models	2
GPX activity	7	Rat	3	assumed based on age	5	-0.410723	0.342504	0.437337	-1.25878	89.332	0.000134107	0.0977255
		Mouse	4	immobilisation/ sedentary lifestyle	2
GPX protein expression	3	Human	1	assumed based on age	1	-0.110272	0.763455	0.607891	-0.828434	70.7216	0.0607727	0.560623
		Mouse	2	immobilisation/ sedentary lifestyle	2
Hemoglobin	11	Human	6	sarcopenia/ muscle atrophy	1	-1.50906	0.00624587	-0.427469	-2.59065	98.4226	5.9809e-14	0.000440617
		Mouse	5	assumed based on age	3
				Fried frailty index	4
				other geriatric assessment	1
				genetically modified animal models	2
HSP70 protein expression	5	Human	1	sarcopenia/ muscle atrophy	1	-0.346635	0.467372	0.588186	-1.28146	68.3457	0.0219256	0.0626645
		Rat	1	assumed based on age	2
		Mouse	3	genetically modified animal models	2
IGF-1 (in serum)	4	Human	2	sarcopenia/ muscle atrophy	1	-3.86601	0.174359	1.71234	-9.44435	99.3648	1.64032e-119	0.565336
		Rat	1	assumed based on age	1
		Mouse	1	Fried frailty index	1
				genetically modified animal models	1
LC3 protein expression	8	Human	1	sarcopenia/ muscle atrophy	2	-0.169215	0.665234	0.597268	-0.935699	76.2872	0.000219841	0.340954
		Dog	1	assumed based on age	4
		Rat	2	immobilisation/ sedentary lifestyle	1
		Mouse	4	genetically modified animal models	1
Mfn1 gene expression	5	Human	1	assumed based on age	2	-4.70604	0.146867	1.6521	-11.0642	98.601	0.000223653	2.36498e-05
		Rat	1	immobilisation/ sedentary lifestyle	1
		Mouse	3	genetically modified animal models	2
Mfn1 protein expression	3	Human	1	sarcopenia/ muscle atrophy	1	0.325177	0.22695	0.852662	-0.202308	0	0.93812	0.96438
		Mouse	2	assumed based on age	1
				genetically modified animal models	1
Mfn2 gene expression	8	Human	2	assumed based on age	4	-2.08179	0.205883	1.14377	-5.30734	97.3093	5.59672e-09	4.07477e-06
		Rat	1	immobilisation/ sedentary lifestyle	1
		Mouse	6	other geriatric assessment	1
				genetically modified animal models	2
Mfn2 protein epxression	6	Human	2	sarcopenia/ muscle atrophy	1	0.0134081	0.977729	0.954782	-0.927966	80.5039	0.000199768	0.277807
		Rat	1	assumed based on age	3
		Mouse	3	other geriatric assessment	1
				genetically modified animal models	1
Mitochondria number	4	Mouse	4	assumed based on age	3	-2.62615	0.105277	0.551515	-5.80381	91.0386	1.05539e-07	2.2389e-05
				genetically modified animal models	1
Mitochondrial size	3	Rat	1	assumed based on age	3	-0.713043	0.613031	2.05025	-3.47633	86.474	0.00155669	0.414793
		Mouse	2
Mitochondrial volume density	5	Rat	2	assumed based on age	5	-0.377829	0.226803	0.234871	-0.99053	0.000565839	0.0129054	0.00425742
		Mouse	3
mtDNA copy number	4	Naked mole rat	1	assumed based on age	1	-2.39214	0.072082	0.214615	-4.9989	96.4969	5.82616e-09	1.21651e-05
		Mouse	3	genetically modified animal models	3
mtDNA/nuclear DNA ratio	3	Human	1	assumed based on age	1	-1.60839	0.0205186	-0.247684	-2.9691	56.575	0.0988676	0.0475653
		Mouse	2	Fried frailty index	1
				genetically modified animal models	1
mtROS production	3	Human	1	assumed based on age	1	0.884465	0.0261074	1.66371	0.105219	46.8847	0.142482	0.048437
		Rat	1	Fried frailty index	1
		Mouse	1	genetically modified animal models	1
MURF1 gene expression	5	Human	1	assumed based on age	3	0.497998	0.538424	2.08457	-1.08858	89.437	4.67585e-06	0.111098
		Mouse	4	other geriatric assessment	1
				genetically modified animal models	1
Non-heme iron (tissue)	4	Rat	4	assumed based on age	3	2.82202	4.26719e-05	4.17352	1.47051	73.4121	0.014313	0.00526978
				immobilisation/ sedentary lifestyle	1
NRF-1 gene expression	5	Human	1	assumed based on age	2	-1.99478	0.000291704	-0.915516	-3.07404	56.6679	0.0579663	0.00494763
		Rat	1	other geriatric assessment	1
		Mouse	3	genetically modified animal models	2
NRF1 protein expression	4	Human	1	assumed based on age	1	-1.42221	0.283772	1.17833	-4.02275	96.5182	3.78304e-12	0.0266186
		Rat	1	immobilisation/ sedentary lifestyle	1
		Mouse	2	other geriatric assessment	1
				genetically modified animal models	1
Opa1 gene expression	5	Human	1	assumed based on age	2	-4.71473	0.128183	1.35946	-10.7889	98.3665	2.40386e-06	3.36681e-06
		Rat	1	immobilisation/ sedentary lifestyle	1
		Mouse	3	genetically modified animal models	2
Opa1 protein expression	7	Human	2	sarcopenia/ muscle atrophy	1	0.144632	0.71545	0.922236	-0.632973	73.0551	0.00207097	0.24462
		Mouse	5	assumed based on age	3
				other geriatric assessment	1
				genetically modified animal models	2
P/O ratio	3	Human	1	assumed based on age	2	-1.61774	5.08097e-07	-0.986533	-2.24896	0.00136489	0.194736	0.102405
		Mouse	2	Fried frailty index	1
Parkin protein expression	3	Human	1	assumed based on age	2	0.882839	0.293598	2.53036	-0.764686	81.4973	0.00313852	0.00108405
		Mouse	2	other geriatric assessment	1
PGC-1 protein expression	15	Human	2	sarcopenia/ muscle atrophy	1	-1.23395	0.113421	0.293842	-2.76174	97.3417	2.85567e-48	0.0437445
		Monkey	1	assumed based on age	5
		Rat	5	immobilisation/ sedentary lifestyle	4
		Mouse	7	other geriatric assessment	1
				genetically modified animal models	4
PGC1 gene expression	11	Rat	1	assumed based on age	5	-2.97887	0.0525698	0.0330804	-5.99083	96.9974	2.49613e-26	6.7402e-05
		Mouse	10	genetically modified animal models	6
Protein carbonyls	8	Human	1	sarcopenia/ muscle atrophy	1	0.74519	0.386753	2.43266	-0.942285	96.0807	2.46206e-18	0.136457
		Rat	3	assumed based on age	6
		Mouse	4	immobilisation/ sedentary lifestyle	1
ROS in respiration (state 2)	4	Human	2	assumed based on age	2	0.494888	0.323018	1.47636	-0.486583	74.6176	0.025545	0.00275665
		Rat	1	immobilisation/ sedentary lifestyle	1
		Mouse	1	genetically modified animal models	1
ROS in respiration (state 3)	5	Human	2	assumed based on age	4	0.247054	0.508716	0.979787	-0.485678	69.2248	0.0119228	0.000531676
		Rat	2	immobilisation/ sedentary lifestyle	1
		Mouse	1
ROS in respiration (state 4)	7	Human	2	assumed based on age	4	1.17378	0.1213	2.65865	-0.31109	93.9401	8.85225e-16	0.0912034
		Rat	1	immobilisation/ sedentary lifestyle	1
		Mouse	4	genetically modified animal models	2
SIRT3 protein expression	4	Human	2	immobilisation/ sedentary lifestyle	2	-1.45203	0.00113452	-0.577664	-2.32639	59.9237	0.0705005	0.0175514
		Rat	1	other geriatric assessment	1
		Mouse	1	genetically modified animal models	1
SOD activity (mn SOD)	11	Human	2	assumed based on age	7	-0.167387	0.80149	1.1375	-1.47227	94.9075	1.04037e-48	0.0127186
		Rat	3	immobilisation/ sedentary lifestyle	3
		Mouse	6	genetically modified animal models	1
SOD activity (total SOD)	4	Human	1	assumed based on age	2	-0.531433	0.678458	1.98104	-3.0439	95.3123	1.40755e-08	0.64353
		Rat	2	immobilisation/ sedentary lifestyle	2
		Mouse	1
SOD1 gene expression	3	Human	1	assumed based on age	1	1.0801	0.462542	3.9616	-1.80141	93.2879	0.000136403	0.00327315
		Mouse	2	immobilisation/ sedentary lifestyle	1
				genetically modified animal models	1
SOD1 protein expression	5	Human	2	assumed based on age	3	1.40952	0.0219114	2.6149	0.204141	82.9202	0.000154815	0.00108201
		Rat	1	immobilisation/ sedentary lifestyle	2
		Mouse	2
SOD2 gene expression	6	Human	1	assumed based on age	2	-0.608844	0.0203554	-0.0944255	-1.12326	64.9994	0.03045	0.0496508
		Rat	1	immobilisation/ sedentary lifestyle	3
		Mouse	4	genetically modified animal models	1
SOD2 protein expression	9	Human	4	assumed based on age	5	-0.855993	0.0261204	-0.101766	-1.61022	77.6274	0.000684369	0.0232148
		Rat	1	immobilisation/ sedentary lifestyle	4
		Mouse	4
State 3 oxygen consumption (MG)	10	Human	3	assumed based on age	8	-1.086	0.000995428	-0.43939	-1.73261	70.0353	0.00013975	0.00682167
		Rat	3	immobilisation/ sedentary lifestyle	1
		Mouse	4	Fried frailty index	1
State 3 oxygen consumption (MP)	5	Human	2	assumed based on age	2	-2.11225	0.0282443	-0.225209	-3.99929	94.2956	1.30467e-05	1.41293e-07
		Mouse	3	immobilisation/ sedentary lifestyle	1
				other geriatric assessment	1
				genetically modified animal models	1
State 4 oxygen consumption (MG)	8	Human	2	assumed based on age	7	-0.637212	0.00117594	-0.252298	-1.02213	15.3962	0.228837	0.495998
		Rat	2	Fried frailty index	1
		Mouse	4
State 4 oxygen consumption (MP)	5	Human	2	assumed based on age	2	-0.360909	0.162918	0.146047	-0.867866	44.2437	0.12121	0.956171
		Mouse	3	immobilisation/ sedentary lifestyle	1
				other geriatric assessment	1
				genetically modified animal models	1
TFAM gene expression	5	Mouse	5	assumed based on age	2	-2.41747	0.00987372	-0.581133	-4.2538	86.1171	0.00151463	0.00250478
				genetically modified animal models	3
Tfam protein expression	6	Human	1	assumed based on age	2	-1.05769	0.408721	1.45159	-3.56697	97.4494	1.3224e-13	0.00572525
		Rat	1	immobilisation/ sedentary lifestyle	1
		Mouse	4	other geriatric assessment	1
				genetically modified animal models	2
Transferrin (in serum)	7	Human	7	sarcopenia/ muscle atrophy	1	-0.344065	0.254642	0.247918	-0.936047	95.118	1.10188e-13	0.00175011
				assumed based on age	2
				immobilisation/ sedentary lifestyle	2
				Fried frailty index	1
VDAC protein expression	5	Human	2	assumed based on age	2	0.00710498	0.988291	0.955979	-0.941769	72.5086	0.00302676	0.423244
		Monkey	1	immobilisation/ sedentary lifestyle	1
		Mouse	2	Fried frailty index	1
				genetically modified animal models	1
VO2 max (whole body)	5	Human	3	assumed based on age	2	-1.72491	0.00515049	-0.516401	-2.93341	86.8891	7.53696e-07	0.0110146
		Rat	1	immobilisation/ sedentary lifestyle	3
		Mouse	1
XIAP protein expression	3	Rat	2	assumed based on age	3	1.07626	0.125949	2.45472	-0.302206	81.2263	0.00301582	0.000966727
		Mouse	1
